# Supplementary material for: Effects of electroconvulsive shock on the function, circuitry, and transcriptome of dentate gyrus granule neurons
Source: Neuropsychopharmacology. 2026 Feb 4;51(7):1258–66. doi: 10.1038/s41386-026-02345-x (PMC13212720; doi:10.1038/s41386-026-02345-x)
Supplement: Supplementary file 2 — Supplementary data tables [file 41386_2026_2345_MOESM2_ESM.xlsx]

## Sheet: DEGs_ECS_vs_Cort
Genes	ECS_Log2_FC	pct.1	pct.2	p_val_adj
Galntl6	0.655806	0.994	0.935	6.38017e-170
Unc5d	0.462674	0.889	0.754	4.98492e-73
Nrxn3	0.442208	1	0.999	1.1975e-158
Cntnap2	0.427149	0.999	0.991	6.3242e-104
Kcnq5	0.426093	0.98	0.934	5.62596e-73
Khdrbs3	0.393887	0.877	0.756	7.65124e-49
Chrm3	0.392469	0.901	0.81	2.09153e-48
Hcn1	0.385884	0.822	0.691	1.94211e-43
Dmd	0.375141	0.987	0.955	1.57019e-65
Erbb4	0.3748	0.837	0.731	3.09801e-40
Mgat4c	0.374034	0.874	0.782	4.91859e-42
Pde1a	0.370114	0.882	0.793	1.482e-40
Dgkb	0.369215	0.987	0.946	3.238e-64
Opcml	0.36572	1	1	1.35514e-158
Nrg1	0.362757	0.99	0.941	1.16474e-67
Kcnh7	0.35665	0.928	0.874	6.40782e-47
Grip1	0.35086	0.976	0.938	2.96767e-58
Pcdh7	0.346531	0.793	0.678	1.46565e-30
mt-Nd4	0.346326	0.641	0.507	1.43306e-16
Fam135b	0.343504	0.967	0.941	1.95864e-55
Slc8a1	0.336713	0.965	0.94	6.12029e-48
Pde4d	0.328795	0.973	0.939	2.25175e-46
Inpp4b	0.326936	0.805	0.716	3.32379e-25
Ntm	0.324166	0.94	0.888	7.4556e-40
Malat1	0.319394	1	1	8.36746e-173
Sv2b	0.306082	0.713	0.588	1.54264e-22
Sgcd	0.305483	0.867	0.797	2.96202e-27
Hs3st4	0.304805	0.953	0.893	2.77866e-43
Sntb2	0.295075	0.817	0.751	2.22662e-21
Meg3	0.294511	1	1	2.6314e-110
Lrrc4c	0.290634	0.983	0.965	6.48452e-39
Sorcs3	0.290599	0.783	0.676	2.49833e-28
Pcdh15	0.290091	0.706	0.594	8.72203e-20
Unc5c	0.286864	0.935	0.899	1.10077e-35
Rgs6	0.286323	0.532	0.393	5.94718e-19
Epha6	0.285823	1	0.999	1.33229e-68
Sgcz	0.282544	0.867	0.805	3.059e-22
Hs6st3	0.28204	0.997	0.985	1.04727e-41
Kcnc2	0.281409	0.718	0.592	3.25992e-23
Thsd7b	0.273385	0.684	0.582	7.01336e-16
Adgrb3	0.272201	1	1	4.7928e-81
Gm32647	0.272046	0.609	0.475	1.91483e-21
Ctnna2	0.269323	0.999	0.995	9.20973e-51
Gm49678	0.265465	0.561	0.417	1.65079e-22
Adgrl3	0.263107	0.992	0.97	5.91261e-43
Cntnap5c	0.262557	0.73	0.61	2.53528e-17
Chsy3	0.26175	0.816	0.731	5.36354e-20
Sh3gl2	0.260316	0.817	0.749	1.9157e-18
Etl4	0.258237	0.895	0.853	1.67939e-21
Cacnb2	0.257672	1	0.999	9.06613e-52
6530403H02Rik	0.256985	0.676	0.563	6.11512e-16
Ppp2r2b	0.252534	0.857	0.812	9.88381e-18
Brinp1	0.251296	0.974	0.951	1.68377e-32
Rimbp2	0.247614	0.956	0.935	7.17894e-25
Nell1	0.246596	0.638	0.522	5.93871e-16
Grm5	0.246083	1	1	4.28694e-61
Nrg3	0.243249	1	1	4.2386e-100
mt-Cytb	0.24246	0.706	0.613	1.35658e-06
Rbfox1	0.242391	1	1	2.00138e-104
Lsamp	0.238965	1	1	2.12608e-135
St6galnac3	0.23389	0.98	0.959	4.44001e-25
Agbl4	0.232985	0.873	0.831	2.26533e-18
Fgf12	0.231815	0.987	0.982	1.74849e-29
Tenm4	0.228643	0.958	0.936	2.53087e-24
Tenm3	0.227062	0.881	0.833	1.02383e-15
Nlgn1	0.226274	1	1	2.44787e-67
Tmeff2	0.225228	0.984	0.962	9.39441e-22
Slc24a3	0.223614	0.891	0.852	2.17871e-19
Rims2	0.221368	0.882	0.848	8.76798e-16
Dpp10	0.220393	0.967	0.949	3.39019e-17
Ptprt	0.219666	0.652	0.54	4.81853e-13
Robo1	0.219086	0.859	0.817	7.71934e-14
Nrxn1	0.218751	1	1	1.60251e-48
A230006K03Rik	0.215633	0.643	0.537	1.02966e-12
Gpc5	0.21536	0.502	0.376	4.94933e-14
Cntnap5a	0.215164	0.983	0.973	3.99476e-20
Sorbs2	0.213	0.963	0.959	1.0659e-20
Epha5	0.212827	0.941	0.918	3.40654e-20
Rasgrp1	0.212241	0.507	0.368	8.58816e-17
Cntn4	0.211542	0.794	0.745	1.81728e-10
Cdr1os	0.210484	0.943	0.916	3.01047e-19
Grm7	0.209437	1	1	4.03931e-44
Gabrb1	0.209153	0.999	0.995	4.75497e-26
Parp8	0.208836	0.578	0.474	1.04637e-11
Syn3	0.208016	0.857	0.793	7.18204e-16
Ptk2	0.206881	0.893	0.855	1.0429e-13
Pex5l	0.202835	0.971	0.954	7.93121e-18
Stxbp5l	0.201207	0.954	0.94	4.15744e-19
Kcnip4	0.19898	1	1	9.97103e-83
Gpm6a	0.198375	0.853	0.822	1.59491e-10
A230057D06Rik	0.198188	0.867	0.821	2.99376e-12
Frmpd4	0.197041	0.998	0.995	3.33482e-24
Rabgap1l	0.196934	0.944	0.915	3.89746e-17
Tmem178b	0.196466	0.889	0.852	7.96546e-13
Prkcb	0.195068	0.889	0.862	5.91926e-12
Cyp7b1	0.194489	0.737	0.649	8.65768e-09
Fam155a	0.194162	1	1	3.94365e-67
Robo2	0.192519	0.943	0.916	1.49387e-14
Astn2	0.190824	0.661	0.575	2.15157e-07
Cpe	0.18775	0.787	0.754	1.34193e-05
Syt1	0.186563	1	1	1.36344e-39
Kcnn2	0.185163	0.622	0.556	1.1566e-06
Tcf12	0.182529	0.782	0.73	6.70621e-07
Zfp385b	0.181702	0.84	0.813	3.94128e-07
Caln1	0.1807	0.913	0.881	3.3587e-13
Nxph1	0.179543	0.504	0.407	1.00391e-08
Fgf14	0.178661	1	1	7.99568e-36
Dync1i1	0.176484	0.899	0.867	1.82711e-09
Nav3	0.174411	1	1	3.47572e-20
Gabrg3	0.174231	0.841	0.799	1.88955e-07
2210408F21Rik	0.174062	0.598	0.504	3.04543e-08
Cacna2d3	0.174	0.984	0.973	7.04924e-14
5730522E02Rik	0.173597	0.95	0.938	6.46441e-13
Nptn	0.170985	0.871	0.851	7.34327e-10
Spock1	0.170468	0.703	0.674	0.0121575
Neto1	0.167233	0.768	0.748	0.000364694
Tcf4	0.165859	1	1	5.05348e-24
Ryr3	0.164911	0.978	0.97	1.19696e-12
Edil3	0.164529	0.775	0.725	0.00159601
Exoc6b	0.164455	0.857	0.829	2.06229e-05
Galnt17	0.164102	1	0.998	6.24241e-19
Pcsk5	0.163586	0.74	0.685	4.87714e-05
mt-Co1	0.161794	0.666	0.589	0.000190242
Tenm2	0.159646	1	1	5.19744e-35
Dock4	0.159405	0.999	0.993	4.18304e-16
Csmd1	0.15761	1	1	9.65544e-57
Shisa6	0.156022	0.991	0.985	2.36646e-14
Grik4	0.155407	0.952	0.943	3.82221e-10
Snap25	0.155377	0.942	0.934	1.74244e-09
Ctnnd2	0.153785	0.998	0.998	3.45087e-16
Xkr6	0.152213	0.886	0.856	2.30705e-08
Magi2	0.152107	1	1	2.85507e-28
Sox5	0.151737	0.638	0.584	0.0147887
Kctd16	0.151132	0.996	0.99	2.70497e-13
Sema3e	0.151132	0.386	0.287	1.05148e-08
Tanc1	0.150393	0.945	0.946	9.28321e-07
Rapgef4	0.14886	0.922	0.916	2.21495e-07
Gls	0.148456	0.899	0.895	3.2441e-07
Rere	0.148074	0.975	0.971	7.6404e-13
Slc35f1	0.147605	0.589	0.521	0.00438801
Reps2	0.146424	0.614	0.544	0.000598889
Gabrb2	0.145282	0.82	0.794	0.00510797
Cadps	0.144912	0.996	0.99	6.79589e-12
Grm1	0.142941	0.974	0.965	1.89368e-09
Luc7l2	0.142532	0.954	0.952	1.56653e-08
Mir100hg	0.141571	0.503	0.419	4.7252e-05
Klhl2	0.141536	0.762	0.73	0.00369887
Oxr1	0.14058	0.963	0.964	1.00232e-08
Slc4a10	0.139971	0.814	0.8	0.0550072
B830012L14Rik	0.139232	0.564	0.494	0.00505942
mt-Nd5	0.13683	0.282	0.223	0.0663319
C530008M17Rik	0.136741	0.495	0.429	0.0138285
Mdga2	0.13633	0.998	0.996	2.10919e-13
Gm26871	0.136306	0.975	0.96	2.23857e-07
Pde4b	0.135855	0.612	0.541	0.00854267
Adcy9	0.134045	0.9	0.899	0.000584394
Akap6	0.133361	0.951	0.931	1.12971e-06
Ano4	0.133329	0.495	0.393	5.54327e-07
Marchf1	0.133064	0.97	0.958	3.39815e-08
Rims1	0.132635	0.998	0.999	4.17524e-11
Plekha2	0.1323	0.369	0.282	6.11291e-06
Epha3	0.131348	0.587	0.506	0.000590449
Syn2	0.131176	0.9	0.887	0.000114239
Exoc4	0.129729	0.911	0.906	6.49018e-06
Gm10754	0.129065	0.344	0.26	1.05621e-05
Zfp462	0.128306	0.431	0.365	0.0065612
Gm2164	0.12811	0.574	0.525	0.411957
Mir99ahg	0.127804	0.864	0.855	0.000982654
Ext1	0.127112	0.814	0.815	0.0714386
Sdk1	0.127104	0.411	0.343	0.0147117
Efr3a	0.126879	0.497	0.43	0.0595618
9530059O14Rik	0.124566	0.871	0.865	0.00361051
Grik2	0.12414	1	0.999	3.44493e-10
Ssh2	0.123893	0.775	0.762	0.506608
Upp2	0.123155	0.853	0.834	0.0056708
Thsd4	0.122782	0.405	0.33	0.00131355
Snhg11	0.122438	0.999	0.997	8.79355e-09
Aff3	0.122348	0.892	0.887	7.98324e-05
Cadm2	0.122075	1	1	2.85127e-18
Wipf3	0.121254	0.76	0.733	0.99402
Dcc	0.119561	0.986	0.975	2.39771e-06
Cntn1	0.119301	0.958	0.952	1.06797e-05
Strbp	0.117668	0.859	0.834	0.0102494
Dok6	0.116648	0.952	0.94	0.000877577
Gria4	0.116575	0.786	0.745	0.0236181
Large1	0.115535	0.995	0.99	7.1509e-08
Rian	0.114988	0.94	0.932	0.000707883
Amph	0.114517	0.8	0.811	1
Rbms3	0.114445	0.607	0.547	0.797918
Naaladl2	0.113324	0.539	0.471	0.0363955
Faf1	0.11264	0.686	0.657	1
Fstl4	0.111607	0.921	0.89	0.00138183
Trps1	0.111605	0.575	0.517	0.115761
Runx1t1	0.111447	0.515	0.451	0.0728715
Sh3rf1	0.110963	0.543	0.49	1
Schip1	0.110884	0.999	0.994	4.28757e-05
Cdh11	0.109747	0.78	0.752	0.957223
Ccser1	0.107511	0.997	0.989	6.64266e-07
Nkain3	0.107446	0.907	0.904	0.000433067
Phactr1	0.106948	1	0.998	8.85827e-07
Gpm6b	0.106339	0.868	0.851	0.0333102
Slc35f4	0.106221	0.699	0.666	1
Rab3c	0.104426	0.549	0.486	0.294691
Xkr4	0.103792	0.997	0.995	1.14184e-05
Ulk2	0.103625	0.572	0.506	0.549407
Ncam2	0.102323	0.991	0.976	0.00471256
Acvr1c	0.10147	0.278	0.201	0.000103794
Bsn	0.101447	0.855	0.849	0.86408
Prkn	0.100996	0.964	0.954	0.00318513
Specc1	0.100541	0.768	0.74	1
Nphp4	-0.100093	0.348	0.409	0.232796
Itsn2	-0.100125	0.635	0.69	0.10397
Rad50	-0.10016	0.211	0.274	0.0208944
Fbxo10	-0.100187	0.165	0.232	0.000775311
Cntnap1	-0.100208	0.176	0.249	0.000163815
Kctd3	-0.100252	0.203	0.27	0.00330163
Timm44	-0.100325	0.227	0.309	0.000153093
Snx6	-0.100348	0.243	0.324	0.000327195
Btbd7	-0.100442	0.358	0.431	0.0165071
Kif2a	-0.100473	0.378	0.44	0.138286
Psap	-0.100476	0.25	0.318	0.00795744
Map9	-0.100478	0.247	0.31	0.0405299
Ttyh1	-0.100483	0.25	0.31	0.059722
Mafg	-0.100487	0.176	0.242	0.0015458
Tyk2	-0.100491	0.174	0.25	6.88859e-05
Cdh10	-0.100545	0.455	0.512	0.447534
Rrp1b	-0.100557	0.131	0.203	1.64238e-05
Sntg2	-0.100581	0.141	0.21	8.4748e-05
Dnajb6	-0.100591	0.313	0.385	0.0102173
Cyb5r4	-0.100596	0.236	0.312	0.000611145
Adcy3	-0.100643	0.179	0.254	9.3174e-05
Kcng1	-0.100649	0.188	0.25	0.010284
Dhdds	-0.100663	0.353	0.421	0.0335246
Cluap1	-0.100736	0.403	0.461	0.430441
Mtch2	-0.10078	0.277	0.346	0.013992
Entr1	-0.100796	0.197	0.271	0.000287179
Brd4	-0.100799	0.497	0.565	0.0357011
Hnrnpd	-0.10081	0.291	0.368	0.00314886
Dimt1	-0.100839	0.127	0.196	3.18041e-05
Wdfy1	-0.100944	0.204	0.274	0.00127788
Smad4	-0.100945	0.204	0.274	0.00201088
Tial1	-0.100949	0.407	0.472	0.0555843
Lars2	-0.100959	0.309	0.376	0.0442863
Ankrd10	-0.101011	0.361	0.436	0.0067635
Mrpl48	-0.10102	0.152	0.219	0.000496972
Zmym2	-0.101052	0.547	0.597	0.315569
Zc3h7b	-0.101086	0.209	0.278	0.00348507
Btaf1	-0.101126	0.519	0.605	0.00118892
Npas2	-0.101127	0.355	0.412	0.433881
Kdm2a	-0.101129	0.528	0.587	0.120744
Prdm11	-0.101139	0.253	0.322	0.00859736
Smoc2	-0.101204	0.552	0.615	0.178852
Spast	-0.10131	0.306	0.363	0.273828
Smo	-0.101416	0.101	0.166	2.1347e-05
Lig3	-0.101439	0.137	0.204	0.000141674
Mrps6	-0.101567	0.111	0.181	4.79085e-06
Osbpl3	-0.101636	0.228	0.292	0.0154113
Adck1	-0.101643	0.25	0.303	0.396135
Phip	-0.101692	0.627	0.693	0.0183732
Fam13b	-0.101693	0.335	0.408	0.00612319
Nr3c2	-0.101758	0.99	0.994	0.344836
Spag9	-0.101784	0.689	0.738	0.00275013
Kcnn3	-0.101932	0.34	0.385	1
Ppp6r1	-0.102027	0.188	0.26	0.000351984
Csnk1a1	-0.102094	0.718	0.781	0.00230167
Itga8	-0.102165	0.82	0.863	0.27864
Tmem150c	-0.10226	0.527	0.586	0.0861794
Lrp8	-0.102282	0.348	0.412	0.0749312
Mad1l1	-0.102305	0.163	0.239	3.28179e-05
Nrbp2	-0.102308	0.15	0.21	0.0069235
Prpf40b	-0.102394	0.362	0.436	0.0071946
Mrtfb	-0.102429	0.842	0.894	0.00893684
Snx29	-0.102459	0.506	0.546	1
Arnt	-0.102493	0.409	0.474	0.0307525
Pnkd	-0.102536	0.287	0.343	0.25025
Ilrun	-0.102538	0.291	0.363	0.00339301
Patz1	-0.102587	0.168	0.233	0.00180569
Snx30	-0.102646	0.321	0.389	0.0254144
Slc25a23	-0.102663	0.476	0.538	0.0489466
Orc4	-0.102669	0.289	0.349	0.102998
Cir1	-0.102701	0.217	0.288	0.00110921
Rufy1	-0.102711	0.193	0.265	0.00050702
Smarca5	-0.102774	0.309	0.372	0.0454143
Dnm3	-0.102797	0.556	0.624	0.00999296
Ankrd33b	-0.10282	0.523	0.593	0.0105547
Mtor	-0.102969	0.366	0.422	0.235516
Il16	-0.103007	0.167	0.231	0.00277881
Zc3h7a	-0.103032	0.503	0.575	0.00586305
Pcdh19	-0.103064	0.379	0.434	0.536489
Sec16a	-0.103075	0.253	0.316	0.0272712
Zfp692	-0.103137	0.177	0.256	2.2895e-05
Stk32c	-0.103172	0.271	0.341	0.00737998
Iqsec2	-0.103237	0.758	0.829	0.00750124
Syncrip	-0.103299	0.273	0.35	0.0018473
Scn3b	-0.103372	0.317	0.375	0.165384
Cul2	-0.103476	0.236	0.307	0.0019473
Zcrb1	-0.103484	0.131	0.203	7.55699e-06
A830018L16Rik	-0.103554	0.875	0.916	1
Ksr1	-0.103764	0.765	0.841	0.00291884
Camk2g	-0.103809	0.445	0.506	0.0585726
Kri1	-0.103844	0.175	0.249	0.000108539
Brd2	-0.103852	0.085	0.156	7.61957e-08
Nmt2	-0.103882	0.355	0.427	0.014906
Polg	-0.103926	0.127	0.2	4.57366e-06
Ephb1	-0.103936	0.436	0.48	1
Pnn	-0.103965	0.473	0.528	0.111527
Xrn2	-0.104042	0.337	0.419	0.00107724
Smyd2	-0.10408	0.125	0.196	6.97798e-06
Nr1d2	-0.104108	0.181	0.254	0.000156095
Cwf19l2	-0.104151	0.289	0.356	0.0216651
Anks3	-0.104184	0.391	0.445	0.474738
Riok3	-0.104207	0.434	0.49	0.187878
Fbn1	-0.104222	0.188	0.26	0.000418282
Gabpb2	-0.104237	0.304	0.371	0.0226998
Smc5	-0.104261	0.394	0.46	0.048704
Zhx3	-0.104303	0.323	0.394	0.012303
Eef1a2	-0.104353	0.133	0.208	3.20089e-06
Ttc19	-0.10436	0.4	0.471	0.0249249
Usp16	-0.104368	0.253	0.323	0.00449506
Nsun7	-0.104451	0.357	0.424	0.0449016
Acvr1b	-0.104473	0.147	0.216	0.000106369
Mms19	-0.10449	0.193	0.268	0.000155655
Uck2	-0.104506	0.235	0.304	0.00819682
Lrrn1	-0.104519	0.244	0.308	0.0128463
Eif3c	-0.104527	0.181	0.255	0.000110395
Tpm3	-0.104536	0.337	0.393	0.399491
Map2k5	-0.104548	0.571	0.64	0.0134239
Arid2	-0.104557	0.319	0.386	0.0246886
Pxn	-0.104558	0.166	0.238	0.000118092
Hid1	-0.104605	0.149	0.219	6.41902e-05
Fbxw8	-0.104605	0.305	0.373	0.0208055
Ctr9	-0.104619	0.145	0.215	8.49942e-05
Ehd3	-0.104668	0.181	0.253	0.000175331
Dync1li1	-0.104742	0.348	0.417	0.0217964
Sptlc1	-0.104743	0.209	0.269	0.0193702
Actn2	-0.104747	0.154	0.214	0.00336601
Mtf2	-0.104752	0.519	0.573	0.0546539
Armc9	-0.104776	0.542	0.591	0.0584223
Csmd2	-0.104788	0.959	0.97	0.235891
Hnrnpa1	-0.104855	0.113	0.179	1.94359e-05
Adar	-0.104871	0.505	0.578	0.00286448
Zfp423	-0.104885	0.186	0.23	1
Spire1	-0.104901	0.527	0.597	0.00476488
4930570G19Rik	-0.104951	0.126	0.201	1.55411e-06
Rfc1	-0.105048	0.229	0.304	0.000730656
Ddi2	-0.105115	0.326	0.402	0.00280336
Setbp1	-0.105143	0.972	0.986	0.000147856
Mtcl1	-0.105239	0.335	0.4	0.0312259
Ece2	-0.105244	0.211	0.287	0.000276945
Cygb	-0.105286	0.067	0.137	7.37631e-09
A830082K12Rik	-0.105516	0.294	0.359	0.0328666
Vash1	-0.105531	0.174	0.242	0.000694369
Apc2	-0.10555	0.123	0.197	1.59575e-06
Adam15	-0.105565	0.198	0.271	0.000300068
Iqce	-0.105655	0.381	0.443	0.0748129
Ddx1	-0.105675	0.212	0.284	0.000875851
Bicral	-0.105716	0.652	0.715	0.00226514
Pgap1	-0.105767	0.103	0.175	5.95595e-07
Tiam2	-0.10577	0.283	0.355	0.00526173
Mcmbp	-0.105792	0.174	0.246	0.000185982
Dcp1b	-0.105822	0.273	0.338	0.0230777
Herc4	-0.105847	0.27	0.34	0.0047347
Ext2	-0.105874	0.348	0.427	0.00212302
Cnot10	-0.1059	0.395	0.471	0.0114543
Ubxn4	-0.105901	0.46	0.528	0.0224749
Spag6l	-0.105921	0.224	0.293	0.00494222
Prkaca	-0.106066	0.18	0.248	0.00080778
Bace1	-0.1061	0.137	0.209	1.40899e-05
Tmem131l	-0.106355	0.29	0.356	0.0147031
Mical3	-0.106482	0.753	0.823	0.00128667
Slc39a11	-0.106524	0.395	0.462	0.0245779
B3galt5	-0.106647	0.171	0.243	0.000175573
Nrgn	-0.106689	0.496	0.556	0.0634324
Hbs1l	-0.106744	0.268	0.341	0.00216191
Hace1	-0.106805	0.437	0.496	0.119822
Atp8b2	-0.106816	0.137	0.21	8.78085e-06
Nmt1	-0.106838	0.388	0.455	0.0543121
Dnm1l	-0.106867	0.459	0.513	0.0527408
Ptpra	-0.106903	0.634	0.714	0.000118592
Kcnc1	-0.10693	0.406	0.484	0.00290014
Ctdsp2	-0.106968	0.197	0.274	7.35502e-05
Plppr4	-0.107004	0.594	0.659	0.00154838
Gucy1b1	-0.107092	0.272	0.339	0.00582499
Cnst	-0.107101	0.137	0.207	3.03522e-05
Sptbn1	-0.107178	0.919	0.95	0.0414813
Zfp943	-0.107189	0.173	0.243	0.000313631
Klc1	-0.107193	0.408	0.472	0.0292325
Eri3	-0.107213	0.53	0.59	0.0194343
Basp1	-0.10722	0.466	0.524	0.0532295
Negr1	-0.107226	1	0.999	8.38324e-07
Micu3	-0.107234	0.396	0.468	0.0097601
Bcor	-0.107255	0.104	0.172	5.00027e-06
Csnk2a1	-0.107282	0.302	0.372	0.012598
Irf2	-0.107318	0.399	0.469	0.0121725
Map1a	-0.107319	0.323	0.397	0.00130319
Ccdc186	-0.107363	0.171	0.243	0.000142011
Nsa2	-0.107377	0.108	0.183	3.95066e-07
Klhl3	-0.107398	0.706	0.782	0.000269319
Snapc3	-0.107423	0.254	0.329	0.000757533
Sncb	-0.107458	0.128	0.2	6.18742e-06
Fhad1	-0.107553	0.074	0.141	2.03214e-07
Dapk1	-0.107597	0.933	0.951	0.0179238
Gmcl1	-0.107608	0.329	0.401	0.00465619
Dennd5a	-0.107616	0.358	0.421	0.0435639
Eif2d	-0.107695	0.163	0.23	0.00048946
Sec14l2	-0.107733	0.24	0.321	0.000166231
Slc30a9	-0.107739	0.294	0.363	0.00808882
Slitrk5	-0.107753	0.147	0.231	2.10417e-07
Coq8b	-0.10776	0.171	0.243	0.000113281
Stx2	-0.10778	0.217	0.294	0.000221666
Slc8a3	-0.107794	0.363	0.407	1
Uba2	-0.107835	0.2	0.278	6.51605e-05
Rdx	-0.107851	0.203	0.275	0.000632563
Dscam	-0.107899	0.987	0.99	0.00028605
Slc30a3	-0.107912	0.093	0.17	1.69915e-08
Socs7	-0.107959	0.293	0.369	0.00224171
Etv6	-0.108042	0.216	0.283	0.00307475
Nek6	-0.108058	0.185	0.263	3.83817e-05
Eif4g2	-0.108118	0.186	0.26	0.000100251
mt-Nd3	-0.108138	0.231	0.268	1
Ppfia4	-0.108153	0.242	0.323	7.13593e-05
Sh3gl1	-0.108245	0.137	0.209	1.39925e-05
Sacs	-0.108253	0.434	0.488	0.222572
Nrd1	-0.108273	0.583	0.668	0.000157751
Uba5	-0.10831	0.133	0.201	5.811e-05
Ccdc149	-0.108334	0.272	0.345	0.00214942
Shkbp1	-0.108441	0.216	0.283	0.00243712
R3hdm2	-0.108599	0.586	0.656	0.00111644
Cd47	-0.108622	0.257	0.336	0.00030852
Kif5b	-0.108641	0.495	0.561	0.0089941
Elp1	-0.108643	0.25	0.322	0.00137038
Gclc	-0.108695	0.183	0.249	0.000933388
Appl2	-0.108743	0.17	0.25	3.33606e-06
Uchl3	-0.108752	0.169	0.249	5.44071e-06
Sh3gl3	-0.108833	0.271	0.339	0.00638073
Anxa11	-0.10886	0.411	0.493	0.00153281
Ythdc2	-0.108868	0.342	0.412	0.00901399
Slc12a2	-0.108899	0.172	0.242	0.000261103
Ndufa10	-0.1089	0.148	0.226	3.55852e-06
Ptpn12	-0.108928	0.413	0.474	0.0425502
Ercc5	-0.10895	0.144	0.215	2.32896e-05
Tulp4	-0.109005	0.519	0.591	0.00239875
Ccdc57	-0.109033	0.326	0.392	0.0170181
Tax1bp1	-0.109042	0.276	0.361	0.000101088
Klc2	-0.109055	0.172	0.245	6.95828e-05
Grid1	-0.109092	0.948	0.96	0.313264
Zc3h13	-0.109098	0.574	0.646	0.00623841
Zbtb16	-0.109177	0.868	0.905	0.383551
Nrn1	-0.10918	0.31	0.379	0.00988723
Nup88	-0.109185	0.127	0.204	8.13707e-07
Ahcyl2	-0.109285	0.954	0.974	0.48984
Xrn1	-0.109326	0.538	0.596	0.0819896
Brinp3	-0.109406	0.549	0.599	0.453086
Secisbp2l	-0.109419	0.241	0.318	0.000328973
Sema7a	-0.109427	0.113	0.191	7.37593e-08
Lpcat1	-0.109428	0.094	0.169	4.13946e-08
Upf3b	-0.109507	0.297	0.369	0.00463395
Syne1	-0.109516	0.995	0.995	0.00286441
Il1r1	-0.109519	0.156	0.231	2.2216e-05
A330076H08Rik	-0.109631	0.671	0.712	0.0574251
Rps6kb1	-0.109727	0.381	0.465	0.000579203
Sema5a	-0.109808	0.86	0.896	0.147664
Spred1	-0.109812	0.207	0.287	4.57777e-05
Sirt2	-0.10988	0.25	0.323	0.00136038
Ggnbp2	-0.10995	0.558	0.631	0.00153737
Ypel3	-0.109967	0.105	0.182	3.99811e-08
Usp31	-0.110045	0.167	0.245	9.17648e-06
Arpc1a	-0.110116	0.273	0.343	0.00554434
Sec24d	-0.110158	0.211	0.284	0.000734288
Tlk1	-0.110202	0.351	0.429	0.00208318
Atad2b	-0.110337	0.517	0.587	0.0187529
Phf2	-0.110339	0.112	0.189	1.30712e-07
Rbm26	-0.110381	0.592	0.662	0.0053274
Cdc42bpb	-0.110382	0.311	0.384	0.00292109
Phrf1	-0.110389	0.21	0.276	0.00360181
Svop	-0.110401	0.706	0.78	0.00288716
Sntg1	-0.110452	0.999	0.999	3.4264e-06
Myo9b	-0.11048	0.494	0.566	0.00690035
Rnf214	-0.110519	0.293	0.363	0.00687381
Gpr158	-0.11064	0.924	0.944	0.277208
Srsf2	-0.11071	0.205	0.283	5.76437e-05
Smpd4	-0.110751	0.331	0.415	0.000310604
Rab12	-0.110764	0.232	0.318	2.50066e-05
Msi2	-0.110882	0.636	0.71	0.000421215
Prkce	-0.110917	1	1	1.30141e-09
Vps13a	-0.110947	0.705	0.774	0.000394368
Ptms	-0.110978	0.184	0.269	1.85181e-06
Ust	-0.110986	0.694	0.727	0.199957
Cd2ap	-0.111	0.339	0.402	0.0306033
Ap5z1	-0.111065	0.098	0.171	1.83442e-07
Tent4a	-0.111132	0.169	0.244	2.21693e-05
Olfr46	-0.111154	0.099	0.175	5.31078e-08
Fam171b	-0.111233	0.363	0.426	0.0314355
Zbtb18	-0.111265	0.155	0.237	9.00431e-07
Rbm28	-0.111291	0.483	0.554	0.0277454
Yeats2	-0.111331	0.436	0.501	0.0194869
Stx1b	-0.111391	0.217	0.296	6.55537e-05
Edrf1	-0.111406	0.247	0.331	3.53667e-05
Cstf2	-0.111417	0.202	0.276	0.000151783
Gsg1l	-0.111434	0.525	0.543	1
Ncl	-0.111469	0.202	0.283	2.12118e-05
Clstn3	-0.111479	0.286	0.363	0.00133322
Egln1	-0.111483	0.181	0.251	0.000301373
Sugp1	-0.11159	0.264	0.34	0.00074672
Ppp1r12a	-0.111625	0.717	0.81	0.000111866
Slc38a10	-0.111818	0.144	0.223	7.49689e-07
Rnf20	-0.111891	0.385	0.457	0.00631089
Mark3	-0.111897	0.644	0.721	0.000694045
Camsap2	-0.111902	0.368	0.442	0.00426297
Cotl1	-0.111905	0.097	0.172	5.87972e-08
Cables1	-0.111936	0.097	0.175	1.2385e-08
Taf1d	-0.11194	0.225	0.302	0.000187612
Usp2	-0.111964	0.27	0.352	0.000156305
Scaf4	-0.111979	0.345	0.415	0.00664801
Napa	-0.112041	0.262	0.337	0.00134834
Rbm10	-0.112049	0.349	0.42	0.00321345
Pou6f1	-0.11205	0.248	0.315	0.00429626
Epc2	-0.112076	0.211	0.292	2.83451e-05
Prpf3	-0.1121	0.163	0.233	0.000103166
Klhl32	-0.112227	0.482	0.558	0.00127869
Otud5	-0.112305	0.22	0.292	0.000699388
Cramp1l	-0.112332	0.205	0.281	9.7102e-05
Crtc3	-0.112351	0.492	0.564	0.0212388
Selenow	-0.11242	0.248	0.329	9.4572e-05
Clec16a	-0.11247	0.56	0.651	0.000148765
Hectd1	-0.112517	0.375	0.452	0.00154012
Bcl7a	-0.11252	0.206	0.288	1.49546e-05
Tmem120b	-0.11254	0.271	0.343	0.00127124
Stimate	-0.112577	0.294	0.372	0.00104458
Zfp827	-0.112592	0.356	0.43	0.0053079
Terf2	-0.112622	0.203	0.271	0.00127576
Fbxl20	-0.112717	0.526	0.609	0.000643462
Cdyl	-0.112746	0.168	0.26	3.9354e-08
Ppig	-0.112767	0.514	0.584	0.00285075
Camsap1	-0.11279	0.287	0.361	0.00116209
Sun1	-0.112938	0.228	0.315	8.04692e-06
Kcnk9	-0.113035	0.235	0.315	0.000110992
Ggt7	-0.113039	0.344	0.422	0.00114914
Pds5b	-0.113132	0.596	0.663	0.00191263
Ankrd27	-0.113173	0.29	0.356	0.010795
Pacsin2	-0.113196	0.272	0.355	0.00010062
Hdac6	-0.113243	0.123	0.206	2.95876e-08
Nrg2	-0.113255	0.846	0.891	0.150299
Arhgef10l	-0.113302	0.148	0.219	4.19367e-05
Pnmal2	-0.113323	0.109	0.184	2.31802e-07
Washc4	-0.113342	0.266	0.343	0.000504344
Cog4	-0.113349	0.286	0.357	0.00241368
Ncapd3	-0.113359	0.313	0.388	0.00491159
Abce1	-0.113372	0.154	0.237	2.72682e-07
Vwa3b	-0.113476	0.247	0.317	0.00331397
Palm	-0.113596	0.414	0.481	0.0270136
Nipbl	-0.113613	0.637	0.712	0.000535522
Ap2a1	-0.113631	0.28	0.356	0.000886982
Atp6v0b	-0.113647	0.346	0.415	0.00445156
Tspyl2	-0.113661	0.238	0.313	0.000304073
Dlst	-0.113677	0.211	0.293	1.28862e-05
Ttc3	-0.113697	0.988	0.995	3.68649e-05
Gcn1	-0.113702	0.368	0.435	0.00923794
Serbp1	-0.113707	0.247	0.317	0.00141494
Ddx55	-0.113735	0.271	0.349	0.00037148
Rcor1	-0.113914	0.432	0.508	0.000718509
Trank1	-0.113916	0.914	0.947	0.19001
Kif21a	-0.113931	0.739	0.799	0.000965394
Gas5	-0.113988	0.138	0.221	1.52017e-07
Prdm8	-0.114051	0.108	0.19	6.3616e-09
Cul4a	-0.114063	0.244	0.324	0.000155609
Nck2	-0.114147	0.386	0.446	0.0310211
Sfmbt1	-0.114171	0.342	0.428	0.000124564
Irak1	-0.114211	0.198	0.275	4.81563e-05
Smg1	-0.114211	0.746	0.809	0.000708308
Hdgfl3	-0.114259	0.309	0.378	0.00348071
Axin2	-0.114265	0.084	0.159	6.05669e-09
Ptchd1	-0.114279	0.116	0.187	2.89844e-06
Trappc10	-0.114291	0.227	0.31	1.78745e-05
Phf24	-0.11437	0.612	0.674	0.00101503
Plekhg5	-0.114397	0.874	0.926	0.0348981
Zfhx4	-0.114542	0.267	0.349	0.000216701
Rpl15	-0.114569	0.214	0.29	0.000207476
Ranbp9	-0.114576	0.502	0.571	0.00321995
Frmd5	-0.114591	0.899	0.946	0.504429
Frrs1l	-0.114641	0.323	0.394	0.00280561
Smurf1	-0.114688	0.297	0.363	0.0138382
Erlec1	-0.114691	0.21	0.286	6.56887e-05
Mpc1	-0.114709	0.315	0.379	0.0115736
Wdr12	-0.114861	0.171	0.254	1.11156e-06
Gon4l	-0.115049	0.441	0.513	0.00196645
Xpo1	-0.115068	0.381	0.442	0.0265325
Slc6a1	-0.115142	0.128	0.207	2.56577e-07
Zc3h14	-0.11517	0.27	0.354	5.98603e-05
Tcf25	-0.115249	0.452	0.52	0.00185087
Brsk2	-0.115374	0.17	0.25	3.02006e-06
Morc3	-0.115377	0.143	0.223	3.60188e-07
Senp3	-0.115434	0.153	0.228	9.7543e-06
Atrx	-0.115447	0.888	0.929	0.0498632
Brwd3	-0.115532	0.265	0.338	0.000673142
Ilf3	-0.115625	0.322	0.404	0.000382746
Zmynd11	-0.115631	0.764	0.815	0.0116728
Cbl	-0.115668	0.396	0.475	0.00104008
Kcnmb4	-0.115671	0.255	0.331	0.00033472
Rhobtb2	-0.115775	0.195	0.275	2.30125e-05
Prrc2a	-0.115808	0.207	0.291	6.65121e-06
Tmem108	-0.115811	0.988	0.989	0.000115461
Arhgef4	-0.115826	0.469	0.538	0.00547243
Dctn1	-0.115834	0.271	0.345	0.00159759
Golga4	-0.115888	0.572	0.662	0.00010306
Zfc3h1	-0.115914	0.494	0.556	0.00520087
Npnt	-0.115924	0.112	0.187	3.15131e-07
Plekhm3	-0.115992	0.443	0.528	0.00132499
Gm12216	-0.116065	0.283	0.358	0.00155144
Hip1	-0.11621	0.225	0.298	0.000712147
Parp1	-0.11622	0.23	0.304	0.000327569
Shc2	-0.116222	0.199	0.278	2.24024e-05
Plxdc2	-0.116222	0.344	0.403	0.145479
Ywhag	-0.11626	0.21	0.29	2.40052e-05
Tmlhe	-0.116263	0.165	0.234	0.0002719
Dhx36	-0.116456	0.335	0.418	0.00025848
Noc2l	-0.116508	0.261	0.33	0.00210667
Trpc6	-0.116511	0.822	0.863	1
Tecpr1	-0.116514	0.29	0.36	0.00281898
Camkv	-0.11652	0.47	0.55	0.000230695
Mapk8ip3	-0.116697	0.383	0.459	0.00103887
Hnrnpu	-0.116841	0.722	0.785	0.000751362
Fxr1	-0.116906	0.376	0.462	4.53226e-05
Rcan1	-0.116978	0.141	0.226	5.36968e-08
Rab3ip	-0.11705	0.407	0.465	0.0752338
3110082I17Rik	-0.117069	0.327	0.403	0.00149862
Polb	-0.117096	0.521	0.603	0.00025226
Sorbs1	-0.117101	0.959	0.978	4.93792e-05
Cers1	-0.117101	0.201	0.283	8.65442e-06
Nploc4	-0.117139	0.307	0.386	0.000440532
Foxo6	-0.117174	0.062	0.137	3.92454e-11
Zer1	-0.117238	0.421	0.484	0.0212822
Gprasp1	-0.117262	0.746	0.813	0.000292869
Ndrg3	-0.117272	0.404	0.49	9.03103e-05
Smc6	-0.117272	0.272	0.35	0.000330391
Alcam	-0.117286	0.561	0.609	0.243652
Odr4	-0.117292	0.246	0.328	5.60465e-05
Kalrn	-0.117328	1	1	1.36115e-19
4732471J01Rik	-0.117396	0.562	0.632	0.00563782
Arhgap15	-0.117616	0.242	0.307	0.00709118
Csnk1g2	-0.117697	0.147	0.231	1.22704e-07
Esf1	-0.117889	0.228	0.31	3.14951e-05
Fbxl16	-0.117895	0.224	0.304	5.17412e-05
Nin	-0.117902	0.669	0.736	0.000979641
Git2	-0.117973	0.3	0.392	2.44108e-05
Tex2	-0.117982	0.406	0.475	0.00501144
Abhd6	-0.118006	0.359	0.442	0.000244037
Cpd	-0.118113	0.283	0.356	0.000896042
Akap17b	-0.118372	0.182	0.261	1.08791e-05
Brsk1	-0.118401	0.289	0.369	0.000115724
Nktr	-0.118443	0.74	0.809	9.4755e-05
Abcc5	-0.118469	0.608	0.693	0.000349004
Eps15l1	-0.118542	0.446	0.538	2.32346e-05
Srpk1	-0.11861	0.337	0.406	0.0042692
Pitpnm2	-0.118621	0.859	0.919	0.000167214
Nedd4	-0.118625	0.666	0.733	0.000216997
Arfgef3	-0.118661	0.632	0.711	4.2237e-05
Pde7a	-0.118874	0.401	0.477	0.00310496
Fam57b	-0.119047	0.222	0.297	0.000177651
Foxo3	-0.119068	0.278	0.352	0.000954204
Smap1	-0.119163	0.329	0.406	0.000387558
Csnk1e	-0.119196	0.108	0.183	1.49167e-07
Rsf1	-0.11922	0.548	0.616	0.00106389
Trp53bp1	-0.119222	0.467	0.541	0.00136097
Ell	-0.11924	0.184	0.265	3.56654e-06
Mgat3	-0.119377	0.291	0.363	0.00232505
Smg9	-0.119513	0.169	0.251	1.06697e-06
Rock2	-0.119603	0.728	0.788	0.000379184
Ptprs	-0.119748	0.765	0.825	0.00411948
Sufu	-0.119749	0.166	0.251	3.52421e-07
Psd	-0.119776	0.254	0.335	4.34736e-05
Pkig	-0.119805	0.549	0.615	0.00308403
Acyp2	-0.119806	0.503	0.554	0.111121
Tnks1bp1	-0.119841	0.224	0.307	8.46137e-06
Ipo5	-0.119953	0.145	0.226	3.14063e-07
Rrnad1	-0.119982	0.165	0.247	7.5095e-07
Pcyt2	-0.120011	0.198	0.285	1.2068e-06
Lrp11	-0.12002	0.317	0.404	5.31619e-05
D10Wsu102e	-0.120067	0.384	0.462	0.00104165
Vcp	-0.120087	0.238	0.324	5.38346e-06
Gm31615	-0.120087	0.152	0.21	0.00585167
Mark2	-0.120101	0.643	0.731	1.80247e-05
Mlip	-0.12013	0.335	0.413	0.000690357
Hnrnpa3	-0.120184	0.241	0.33	3.43968e-06
Top2b	-0.120191	0.38	0.458	0.00096819
Mir9-3hg	-0.120206	0.415	0.488	0.00283663
Sphkap	-0.120247	0.936	0.946	1
Cenpc1	-0.120256	0.244	0.33	7.84264e-06
Hacd3	-0.120267	0.419	0.505	0.000416765
Pde7b	-0.120307	0.686	0.754	0.0383974
Add3	-0.120334	0.457	0.529	0.00166337
Actl6b	-0.120339	0.295	0.383	2.35198e-05
Ppp1r16b	-0.120446	0.559	0.629	0.000811903
Asb7	-0.120514	0.139	0.224	3.74792e-08
Sms	-0.12057	0.236	0.318	2.61761e-05
Ttc4	-0.120584	0.214	0.296	1.75746e-05
Anxa6	-0.120701	0.352	0.437	0.000170218
Ppil2	-0.120766	0.235	0.328	7.50185e-07
Dixdc1	-0.120772	0.322	0.405	0.000171339
Pdlim7	-0.120798	0.122	0.206	1.08506e-08
Rapgef5	-0.120852	0.632	0.687	0.00701885
Ybx1	-0.120875	0.253	0.337	2.06767e-05
Nsun2	-0.120883	0.443	0.503	0.0829132
N4bp2l1	-0.120884	0.339	0.423	0.000121107
Pmepa1	-0.120902	0.06	0.133	1.00278e-10
Usp10	-0.121044	0.178	0.258	4.11569e-06
Osbp2	-0.121049	0.871	0.911	0.00225978
Cttn	-0.121106	0.22	0.301	1.09554e-05
Ep400	-0.121109	0.438	0.522	0.000210231
Atf6b	-0.121116	0.104	0.192	1.20217e-10
Sgsm2	-0.121203	0.644	0.709	0.00164952
Mbnl2	-0.121277	0.89	0.927	0.00184253
Snx3	-0.121375	0.18	0.259	6.35329e-06
Gm45159	-0.121421	0.289	0.358	0.00463049
Soga1	-0.121444	0.203	0.285	6.46158e-06
Cep89	-0.121456	0.228	0.314	3.42949e-06
Slc25a3	-0.121479	0.16	0.243	4.06979e-07
Sdk2	-0.121671	0.386	0.437	0.91894
Kcnk12	-0.121715	0.177	0.257	3.97398e-06
Rrp1	-0.121899	0.16	0.242	4.61762e-07
Dmtf1	-0.121941	0.264	0.351	1.01052e-05
Gpi1	-0.121949	0.47	0.524	0.0454731
Ecpas	-0.121972	0.718	0.781	0.000128986
Cyth1	-0.122137	0.533	0.612	2.63119e-05
Lemd3	-0.122254	0.219	0.303	8.22477e-06
Luzp1	-0.122309	0.346	0.418	0.00225006
Ajm1	-0.12241	0.21	0.289	2.57721e-05
Spats2	-0.122501	0.243	0.318	0.000251261
Ror1	-0.122543	0.553	0.595	1
Ubr5	-0.122593	0.776	0.837	7.54873e-06
Stox2	-0.122681	0.917	0.957	0.00340074
Ide	-0.122755	0.191	0.28	1.58096e-07
Nckap1	-0.122763	0.753	0.818	9.50673e-05
Itch	-0.122833	0.485	0.567	0.000131388
Lrrc45	-0.122861	0.309	0.381	0.000811962
Ntng2	-0.122901	0.629	0.707	0.00115576
Sptbn4	-0.12302	0.863	0.918	0.00367897
Slc1a1	-0.123041	0.565	0.628	0.00131965
Gnaz	-0.123052	0.154	0.233	9.77506e-07
Gnl2	-0.123138	0.2	0.281	8.61164e-06
Parm1	-0.123211	0.308	0.382	0.00166493
Gm12122	-0.123233	0.17	0.256	1.77541e-07
Lgi3	-0.123286	0.194	0.276	2.51125e-06
Hspa4l	-0.123298	0.267	0.347	9.18632e-05
Rgl2	-0.123348	0.224	0.308	4.60915e-06
Cdadc1	-0.123386	0.301	0.384	8.30209e-05
Myo1d	-0.123448	0.236	0.312	0.000217707
Nfx1	-0.12349	0.429	0.509	0.000296319
Kdm6b	-0.123533	0.184	0.261	2.04461e-05
Taf3	-0.123546	0.326	0.406	0.000324886
Mapk8ip2	-0.123695	0.2	0.279	1.37856e-05
Naa35	-0.123716	0.233	0.317	1.58422e-05
Srsf9	-0.123716	0.241	0.321	5.26605e-05
Strn4	-0.123728	0.365	0.445	0.000545441
Sbno1	-0.123764	0.552	0.644	1.48372e-06
Hpcal1	-0.123773	0.082	0.16	8.79387e-10
Adarb2	-0.123779	0.999	0.995	0.403909
Tasor	-0.123838	0.496	0.587	6.05228e-05
Tbc1d22b	-0.123848	0.195	0.268	5.77709e-05
Map3k12	-0.123868	0.254	0.336	2.32345e-05
Ralbp1	-0.123892	0.231	0.31	5.21689e-05
Dusp11	-0.123897	0.253	0.329	0.000160549
Map2k4	-0.123901	0.581	0.679	5.41013e-06
Ripor1	-0.123932	0.16	0.249	2.54662e-08
Zc3h15	-0.123951	0.23	0.309	4.35356e-05
Slc44a2	-0.124007	0.207	0.287	1.33228e-05
Caprin1	-0.124109	0.32	0.399	0.000171563
Slc24a4	-0.124142	0.677	0.737	0.00237324
Kcnj9	-0.124223	0.183	0.273	1.14345e-07
Lrrfip1	-0.124307	0.704	0.759	0.000113419
Prr12	-0.124355	0.146	0.234	8.50011e-09
Atp11a	-0.12447	0.198	0.291	9.3151e-08
Tacc2	-0.12448	0.257	0.352	6.66708e-07
Thbs3	-0.12449	0.132	0.21	3.30496e-07
Ip6k2	-0.124496	0.209	0.296	2.43033e-06
Dnmbp	-0.124599	0.191	0.271	7.1125e-06
Zkscan3	-0.124671	0.229	0.322	3.40153e-07
Gm49797	-0.124742	0.432	0.5	0.00613404
Ep300	-0.124807	0.373	0.459	7.25373e-05
Ubap2l	-0.124828	0.454	0.532	0.000118562
Cars	-0.124832	0.164	0.252	6.98767e-08
Trpm3	-0.124845	0.999	0.999	4.84465e-05
Dyrk1a	-0.124912	0.558	0.632	0.000250476
Ajap1	-0.125028	0.327	0.403	0.000677423
Nr3c1	-0.125051	0.335	0.414	0.000465329
Cep290	-0.125075	0.296	0.376	0.000399042
Slc23a2	-0.125186	0.4	0.479	0.000532641
Smchd1	-0.125274	0.404	0.491	9.26085e-05
Tango2	-0.125347	0.516	0.59	0.000311417
Ccbe1	-0.125372	0.548	0.611	0.00120873
Coro2b	-0.125438	0.643	0.711	8.14756e-05
Pik3c2a	-0.125529	0.316	0.397	7.78769e-05
Becn1	-0.125674	0.163	0.251	4.30924e-08
Skiv2l	-0.125708	0.116	0.204	6.36177e-10
Ash1l	-0.125716	0.817	0.878	5.27504e-05
Rbm33	-0.125836	0.459	0.543	8.50751e-06
Nectin1	-0.125945	0.194	0.282	6.50922e-07
Me3	-0.126045	0.794	0.849	0.000560299
Fnbp4	-0.126114	0.378	0.467	1.37478e-05
Kcnj6	-0.126128	0.97	0.98	1.58805e-05
Col25a1	-0.126179	0.579	0.638	0.106279
Ccar1	-0.126357	0.576	0.669	3.07045e-06
Fxr2	-0.126552	0.268	0.356	4.69665e-06
Sept3	-0.126557	0.386	0.466	0.000234859
Nlgn2	-0.126565	0.222	0.316	2.4958e-07
Lrrc4b	-0.126742	0.257	0.341	1.08201e-05
Lrrcc1	-0.126754	0.234	0.312	8.85741e-05
Hnrnpul1	-0.126797	0.213	0.291	2.34462e-05
Ccdc93	-0.126856	0.239	0.32	3.9128e-05
Usp15	-0.126876	0.554	0.621	0.00073156
Lingo1	-0.126916	0.502	0.575	0.000779974
Homer1	-0.126916	0.428	0.492	0.00761361
Elf2	-0.126944	0.275	0.353	0.000145517
Tmem234	-0.126958	0.271	0.353	3.65501e-05
Cep295	-0.127007	0.257	0.337	5.69357e-05
Kcnq2	-0.127093	0.727	0.795	0.000126796
Slc44a5	-0.127156	0.813	0.849	0.0217439
Syt11	-0.127167	0.288	0.373	1.25228e-05
Sik2	-0.127222	0.406	0.466	0.02923
Pura	-0.12725	0.336	0.414	0.000362329
Gprc5b	-0.12727	0.175	0.259	7.81692e-07
Rif1	-0.127341	0.284	0.368	3.1756e-05
Cep250	-0.127461	0.268	0.353	1.65933e-05
Macrod1	-0.127497	0.146	0.223	1.68066e-06
Ngef	-0.127508	0.13	0.22	6.3864e-10
Txnrd1	-0.127616	0.137	0.223	8.79696e-09
Ttc39c	-0.127635	0.378	0.45	0.00144916
Lrch1	-0.127672	0.539	0.622	7.7666e-05
Jakmip3	-0.127694	0.416	0.494	0.000218376
Hectd4	-0.127761	0.789	0.853	0.000139715
Zcchc18	-0.127879	0.278	0.359	7.35564e-05
Inka2	-0.127926	0.182	0.266	7.51582e-07
Brd1	-0.127949	0.288	0.373	1.1652e-05
Zfyve28	-0.128034	0.507	0.592	6.04417e-05
Fam193a	-0.128098	0.641	0.734	1.5363e-06
Arhgef28	-0.128177	0.495	0.573	0.000429914
Kat6a	-0.128261	0.283	0.361	0.000187265
Mllt6	-0.128269	0.206	0.297	1.50772e-07
Prox1os	-0.128344	0.235	0.323	3.17729e-06
Cecr2	-0.128373	0.407	0.478	0.000931476
Kitl	-0.128463	0.077	0.159	1.88144e-11
Hdac1	-0.128619	0.251	0.34	4.65734e-06
Mark1	-0.128641	0.4	0.492	3.71702e-05
Akap8l	-0.128678	0.74	0.813	5.5348e-06
Cltb	-0.128712	0.2	0.279	6.57476e-06
Hlcs	-0.128717	0.269	0.35	7.61845e-05
Ppt1	-0.128725	0.278	0.358	9.63295e-05
Fam163b	-0.128832	0.475	0.539	0.00365759
Vipr1	-0.128918	0.077	0.167	1.03496e-13
Atxn2l	-0.128919	0.195	0.287	8.24914e-08
Mxd4	-0.129014	0.218	0.312	9.4904e-08
Slitrk3	-0.129192	0.209	0.298	7.80798e-07
Ube2o	-0.129206	0.307	0.399	3.10829e-06
Begain	-0.129227	0.162	0.244	3.57896e-07
Myh9	-0.129255	0.289	0.375	1.76364e-05
Gm47591	-0.129256	0.175	0.273	1.34187e-09
Gas7	-0.129338	0.706	0.782	6.76001e-05
Plekhm2	-0.129359	0.337	0.432	2.56003e-06
Ttyh3	-0.129454	0.142	0.223	1.67411e-07
Ice1	-0.129454	0.499	0.58	0.000118682
Psip1	-0.129501	0.552	0.63	5.65418e-05
Napg	-0.12951	0.273	0.365	1.44004e-06
Dtd1	-0.129571	0.468	0.516	0.0591906
Hspa8	-0.129646	0.08	0.169	2.46997e-13
Kirrel3	-0.129655	1	1	2.47183e-06
Odf2	-0.12966	0.598	0.671	1.60483e-05
Taf4	-0.129711	0.142	0.229	6.9461e-09
Pitpna	-0.129847	0.484	0.549	0.00179731
Cxxc5	-0.12987	0.177	0.264	8.14772e-08
Eml4	-0.129913	0.532	0.608	0.000207362
Huwe1	-0.12993	0.717	0.793	6.92704e-06
Diaph2	-0.130016	0.817	0.863	0.000307448
Sh3glb2	-0.130059	0.264	0.362	1.73282e-07
Sh3bp5	-0.1301	0.533	0.601	0.000688435
Dazap1	-0.130283	0.267	0.351	9.67902e-06
Prrc2b	-0.13031	0.6	0.681	7.69111e-06
Agap2	-0.130463	0.459	0.544	3.55268e-05
Bcl11b	-0.130539	0.844	0.891	0.000388674
Pdcd11	-0.130559	0.117	0.206	1.9103e-10
2610035D17Rik	-0.130613	0.61	0.668	0.00155312
Ddx24	-0.13064	0.422	0.51	1.21929e-05
Tacc1	-0.130685	0.596	0.666	0.000135693
Sipa1l2	-0.130911	0.54	0.647	1.85684e-06
Atad2	-0.130955	0.107	0.194	1.3731e-10
Shank1	-0.131	0.651	0.729	3.39427e-05
Cyfip2	-0.131029	0.726	0.811	1.09942e-05
Zup1	-0.131127	0.304	0.38	0.000236884
Rbbp6	-0.131141	0.466	0.561	1.30426e-06
Iqsec3	-0.131149	0.41	0.478	0.00202813
Dleu2	-0.131173	0.41	0.493	0.000445583
Phf21b	-0.131188	0.078	0.168	7.30543e-14
Hnrnpr	-0.131217	0.466	0.544	4.4596e-05
Knop1	-0.13128	0.225	0.312	1.07346e-06
Ccdc39	-0.13129	0.211	0.3	3.52967e-07
Nfasc	-0.131344	0.757	0.827	1.78237e-05
Miga1	-0.131645	0.326	0.41	4.51055e-05
Dock10	-0.131656	0.947	0.967	0.00034485
Cstf3	-0.131814	0.363	0.448	5.40643e-05
Ptma	-0.131852	0.166	0.251	1.53375e-07
Chordc1	-0.131949	0.249	0.34	7.52317e-07
Gripap1	-0.132037	0.426	0.518	1.07451e-05
Eif5	-0.132236	0.213	0.304	1.37448e-07
Ptpn11	-0.132254	0.29	0.388	7.50189e-07
Chrd	-0.13233	0.18	0.274	9.98452e-09
Kcnc4	-0.132332	0.215	0.304	4.32073e-07
Trerf1	-0.132361	0.895	0.937	0.00366301
Kif1c	-0.132372	0.266	0.353	3.78179e-06
Rnf112	-0.132405	0.712	0.8	4.67334e-06
Mau2	-0.132478	0.304	0.402	5.17752e-07
Prkar2b	-0.132513	0.189	0.279	8.68821e-08
Ankrd13c	-0.132644	0.313	0.403	9.63171e-06
Camkk2	-0.132654	0.292	0.372	4.3062e-05
Tmem63b	-0.132765	0.43	0.515	2.99241e-05
Ppargc1b	-0.132972	0.367	0.456	1.57106e-05
Brap	-0.133005	0.208	0.294	6.54326e-07
Senp6	-0.133026	0.507	0.59	2.95911e-06
Akap8	-0.133125	0.377	0.461	2.97242e-05
Map4k4	-0.133125	0.441	0.527	1.59661e-05
Metap2	-0.133246	0.321	0.403	8.73118e-05
Atp11b	-0.133423	0.306	0.396	6.18235e-06
Tfdp1	-0.133564	0.208	0.3	5.92868e-08
C1qtnf4	-0.133637	0.258	0.349	1.01594e-06
Dtx3	-0.133678	0.257	0.347	1.27661e-06
Pabpc1	-0.13377	0.199	0.296	6.10195e-09
Rtn1	-0.133794	0.897	0.94	0.000303064
Prox1	-0.133883	0.583	0.666	1.64203e-05
Sptan1	-0.134015	0.86	0.913	6.25072e-05
Prpf40a	-0.134203	0.477	0.566	7.27029e-06
Smarca2	-0.134273	0.685	0.741	0.000529987
Slc4a3	-0.134335	0.346	0.441	1.34651e-06
Ehmt2	-0.134396	0.238	0.339	2.53259e-08
Shank3	-0.134547	0.326	0.409	2.96531e-05
Tgfa	-0.134566	0.092	0.178	1.92794e-11
Cbx6	-0.134666	0.327	0.411	2.18585e-05
Arntl	-0.13469	0.316	0.41	1.63695e-06
Ablim3	-0.134767	0.485	0.571	4.85466e-05
Ankhd1	-0.13477	0.574	0.656	8.24814e-06
Chd6	-0.134932	0.555	0.627	6.40217e-05
Ppfia3	-0.135007	0.302	0.398	7.78955e-07
Msl1	-0.135059	0.2	0.293	3.44839e-08
Celf3	-0.135093	0.343	0.445	1.68564e-07
Mta3	-0.135108	0.406	0.5	2.40087e-06
Sirpa	-0.135124	0.223	0.314	3.86562e-07
Susd4	-0.135171	0.767	0.841	3.00334e-06
Pxylp1	-0.135211	0.177	0.261	2.65756e-07
St3gal3	-0.135226	0.581	0.656	3.0386e-05
Sort1	-0.13523	0.639	0.726	4.0337e-07
Tut4	-0.135234	0.537	0.615	1.37703e-05
Ssbp3	-0.135251	0.516	0.607	2.84234e-06
Dab1	-0.135381	1	1	3.65421e-25
St13	-0.135401	0.24	0.324	3.60563e-06
Arfgap1	-0.135517	0.241	0.336	9.77378e-08
Tmem181a	-0.135541	0.269	0.354	5.90952e-06
Wipi2	-0.135583	0.247	0.341	2.08318e-07
Ktn1	-0.135592	0.62	0.706	3.84767e-07
Chd1	-0.135607	0.256	0.349	2.3165e-07
Stk19	-0.135669	0.171	0.259	3.32345e-08
Gabra5	-0.135799	0.503	0.571	0.00301187
Hook1	-0.13584	0.475	0.55	0.000271937
Pcp4	-0.135883	0.184	0.281	5.36525e-09
Ylpm1	-0.136129	0.754	0.83	3.38284e-07
Man1c1	-0.136144	0.451	0.514	0.00376991
Pcdh11x	-0.136148	0.174	0.241	0.000373258
Zfp512b	-0.136167	0.198	0.29	3.4109e-08
Epn2	-0.136216	0.567	0.668	7.6241e-08
Mast1	-0.136258	0.192	0.291	3.08387e-09
Mfhas1	-0.136262	0.305	0.394	2.52125e-06
Jakmip1	-0.136285	0.309	0.393	1.96145e-05
Prpf4b	-0.136297	0.675	0.766	6.93986e-07
Mast4	-0.136312	0.806	0.84	1
Dclre1c	-0.136359	0.189	0.28	2.67133e-08
Herc2	-0.136502	0.744	0.827	1.91664e-05
Fam184a	-0.136505	0.264	0.352	3.47607e-06
Pou2f2	-0.136565	0.442	0.498	0.0194517
Marchf4	-0.136593	0.299	0.383	5.4637e-05
Baz2a	-0.136754	0.399	0.501	5.35701e-07
Nemf	-0.137007	0.42	0.506	1.97827e-05
Sf3b2	-0.137044	0.301	0.391	2.94988e-06
Lzts3	-0.137165	0.243	0.328	1.65877e-06
Vps37b	-0.137285	0.187	0.277	5.98119e-08
Map7	-0.13731	0.733	0.821	2.11125e-07
Casp8ap2	-0.137485	0.123	0.213	1.65554e-10
Cnnm3	-0.137699	0.121	0.217	6.76398e-12
Map3k10	-0.137839	0.2	0.292	5.13067e-08
BC005561	-0.137868	0.383	0.475	2.02636e-06
Sept8	-0.137875	0.337	0.428	2.51353e-06
Eif3a	-0.13798	0.311	0.402	2.6907e-06
Ppp1r14c	-0.138123	0.243	0.334	4.07404e-07
Tbkbp1	-0.138127	0.179	0.273	9.47354e-09
Synrg	-0.138234	0.306	0.393	5.30254e-06
Tent4b	-0.138295	0.274	0.362	5.39036e-06
Mfap3	-0.138339	0.17	0.259	2.4929e-08
Arid5b	-0.138643	0.422	0.494	0.00083516
Mia3	-0.138645	0.289	0.379	2.66223e-06
Acin1	-0.1389	0.605	0.685	9.0317e-07
Zfp91	-0.138934	0.379	0.464	2.21862e-05
Ltbp4	-0.13904	0.198	0.288	1.01427e-07
Ascc2	-0.139052	0.295	0.385	2.57066e-06
Ube2ql1	-0.139079	0.192	0.281	7.4469e-08
Sv2a	-0.139087	0.289	0.382	4.57664e-07
Auh	-0.139175	0.351	0.442	4.31288e-06
Eftud2	-0.139223	0.333	0.425	1.7529e-06
Kmt2e	-0.139224	0.686	0.773	5.44831e-08
Gm3764	-0.13923	0.476	0.566	1.2461e-06
Samd4	-0.139241	0.169	0.245	4.20789e-06
Desi1	-0.139264	0.246	0.343	6.50014e-08
Gpd1	-0.13928	0.102	0.197	4.691e-13
Mga	-0.139461	0.43	0.525	7.19118e-07
Mapre2	-0.139702	0.345	0.443	3.78301e-07
Ric1	-0.139769	0.378	0.478	4.76646e-07
Rnpc3	-0.139925	0.26	0.351	5.61609e-07
Tnrc6c	-0.140012	0.977	0.987	8.78254e-10
Ttc28	-0.140023	0.287	0.376	8.93058e-06
Actb	-0.140062	0.191	0.29	1.41313e-09
Slc38a1	-0.140125	0.287	0.379	1.26822e-06
Cabin1	-0.140211	0.41	0.488	6.73836e-05
Tmem178	-0.140256	0.559	0.62	0.000710569
H2afy	-0.140306	0.226	0.321	5.54156e-08
Ptpn1	-0.140444	0.28	0.365	3.55074e-06
Eml2	-0.140466	0.313	0.413	1.27981e-07
Cabp1	-0.1405	0.356	0.444	4.53138e-06
Aifm3	-0.140554	0.208	0.298	8.931e-08
A630089N07Rik	-0.140649	0.254	0.344	1.84875e-06
Phlpp1	-0.140692	0.613	0.695	5.84632e-06
Rptor	-0.140745	0.67	0.745	6.52664e-07
Atp2b3	-0.140953	0.562	0.649	5.77605e-07
Cep162	-0.140984	0.278	0.375	1.99674e-07
Sgta	-0.141022	0.156	0.246	6.38522e-09
Clk2	-0.141248	0.186	0.279	7.71154e-09
Plk5	-0.141443	0.2	0.277	1.38212e-05
Taok3	-0.141543	0.472	0.553	6.14607e-06
Celsr2	-0.141592	0.185	0.278	7.45668e-09
Cc2d2a	-0.141635	0.253	0.35	6.88204e-08
Wnk2	-0.141642	0.615	0.696	7.058e-07
Ddx42	-0.141998	0.317	0.411	3.49257e-07
Gpr137c	-0.14209	0.345	0.412	0.0059693
Spen	-0.142163	0.326	0.416	2.8219e-06
Sergef	-0.14217	0.437	0.516	9.1731e-05
Slc22a23	-0.142191	0.368	0.454	6.12445e-06
Rreb1	-0.142623	0.669	0.72	0.00931131
Smarcc2	-0.142807	0.466	0.549	1.11115e-05
Tafa5	-0.142907	0.777	0.835	3.52915e-05
Enc1	-0.143114	0.125	0.228	1.88973e-13
Thsd7a	-0.143177	0.844	0.884	0.00103708
Rora	-0.143296	0.985	0.988	5.00068e-07
Supt16	-0.143416	0.225	0.327	2.98699e-09
Arhgap21	-0.143436	0.771	0.846	5.07554e-07
Bzw2	-0.143514	0.312	0.4	1.44265e-06
Sh3pxd2a	-0.143579	0.449	0.526	7.79978e-05
Akap9	-0.143643	0.567	0.652	1.16035e-05
Nkain2	-0.14365	1	1	1.77664e-17
Gtf3c1	-0.14377	0.351	0.449	3.37697e-07
Pxk	-0.143978	0.263	0.366	4.33893e-09
Slc38a2	-0.144013	0.187	0.281	8.26781e-09
Nfkb1	-0.144055	0.385	0.467	3.1223e-05
Sorl1	-0.144267	0.606	0.681	3.17606e-06
Mid1	-0.14427	0.167	0.26	2.72184e-09
Gm46123	-0.144281	0.231	0.336	6.74626e-10
Dnajc7	-0.144338	0.456	0.549	1.27624e-06
Nsf	-0.144474	0.925	0.958	1.53379e-06
Firre	-0.144493	0.374	0.478	7.48111e-08
Cuedc1	-0.144523	0.191	0.288	1.41671e-09
Crmp1	-0.144758	0.334	0.434	2.71318e-07
Sh3rf3	-0.144782	0.809	0.869	1.12452e-05
Pip4k2a	-0.144844	0.328	0.411	1.02688e-05
Med25	-0.144888	0.212	0.31	3.32768e-09
Wscd2	-0.145069	0.614	0.701	2.71616e-06
Ralgps2	-0.145074	0.508	0.588	3.23118e-06
Camkk1	-0.145112	0.346	0.45	5.23644e-08
Sugp2	-0.145115	0.273	0.379	3.13315e-09
Disc1	-0.145166	0.24	0.332	2.45453e-07
Actn1	-0.14519	0.428	0.525	1.60591e-07
5330417C22Rik	-0.145221	0.547	0.632	2.84498e-06
Gabbr2	-0.145473	0.97	0.986	1.33243e-10
Med13l	-0.145537	0.729	0.803	7.74976e-09
Tomm40	-0.145616	0.286	0.375	5.93554e-07
Cul9	-0.145717	0.49	0.576	4.33131e-07
Fyco1	-0.145731	0.487	0.56	7.769e-05
Ltn1	-0.146075	0.265	0.37	5.86871e-09
Dlgap3	-0.146085	0.487	0.58	4.81989e-07
Vstm2b	-0.146218	0.174	0.275	1.49898e-10
Trpc5	-0.146311	0.604	0.651	0.0182641
Kmt5a	-0.146423	0.2	0.298	2.8753e-09
Lonrf2	-0.146458	0.291	0.387	1.52124e-07
Zcchc14	-0.146485	0.355	0.44	8.00216e-06
Srek1	-0.14671	0.768	0.835	7.03054e-08
Cebpz	-0.14683	0.284	0.382	1.03096e-07
Kif5c	-0.146877	0.701	0.796	8.69515e-10
Septin11	-0.146895	0.436	0.522	1.91709e-06
Celsr3	-0.146921	0.254	0.356	5.12358e-09
Nav1	-0.147144	0.734	0.805	1.34762e-06
Rogdi	-0.147273	0.382	0.481	2.07745e-07
Bcar1	-0.147493	0.168	0.272	7.31993e-12
Rabl6	-0.147574	0.502	0.589	1.19343e-06
Gpr107	-0.147608	0.322	0.427	3.99573e-09
H13	-0.147776	0.238	0.338	5.2609e-09
Cdk9	-0.147867	0.24	0.329	2.96751e-07
Fnip2	-0.148077	0.348	0.44	1.62902e-06
Yme1l1	-0.148341	0.352	0.45	5.1833e-08
Wasf3	-0.148346	0.286	0.384	1.88352e-08
Tafa2	-0.148357	0.986	0.985	3.24714e-05
Crebbp	-0.148358	0.767	0.831	2.02287e-07
Anapc5	-0.148396	0.339	0.441	7.00997e-08
Usp20	-0.148583	0.274	0.371	7.94348e-08
Nfix	-0.148671	0.695	0.787	2.02988e-08
Pakap	-0.148754	0.87	0.92	0.00260018
Srsf1	-0.149018	0.264	0.371	9.00079e-10
Ddx39b	-0.149018	0.267	0.367	1.12622e-08
Gtf2i	-0.149066	0.64	0.74	1.83082e-09
Bdp1	-0.149104	0.484	0.567	5.55032e-06
B230307C23Rik	-0.149104	0.263	0.362	2.08673e-08
Cdon	-0.149253	0.435	0.53	2.75502e-07
Sh3d19	-0.14938	0.374	0.448	0.000146791
Igsf11	-0.149527	0.338	0.422	1.17705e-05
Dpyd	-0.149555	0.837	0.875	0.000252629
Zfp950	-0.149741	0.534	0.618	1.32743e-06
Ppfia1	-0.149879	0.347	0.455	6.11434e-09
Pde2a	-0.149931	0.531	0.604	5.62191e-05
Slc7a8	-0.150278	0.365	0.459	2.86675e-07
Fbxo41	-0.150393	0.39	0.485	1.28926e-06
Gcc2	-0.150433	0.377	0.463	7.23557e-06
Aplp1	-0.150445	0.298	0.393	1.28993e-07
Rapgefl1	-0.15054	0.536	0.633	5.52707e-08
Birc6	-0.150644	0.739	0.813	1.79998e-09
Ptch1	-0.150715	0.218	0.319	1.39245e-09
Med27	-0.150834	0.446	0.542	6.29174e-08
Tmem38a	-0.150842	0.357	0.439	9.86132e-06
Lrrtm4	-0.150909	1	1	8.2054e-14
Hdgfl2	-0.150942	0.229	0.335	4.58586e-10
Zcchc8	-0.151022	0.235	0.34	5.40621e-10
Cep350	-0.151035	0.495	0.586	3.48285e-07
Gm1043	-0.151248	0.402	0.492	1.91061e-06
B3gat1	-0.151375	0.445	0.543	2.44396e-07
Anks1	-0.151414	0.341	0.436	2.32023e-07
Bclaf1	-0.151452	0.684	0.768	7.95992e-08
Tnk2	-0.151538	0.322	0.426	1.52604e-08
Agfg2	-0.151542	0.333	0.444	2.64441e-09
Arid1a	-0.151595	0.396	0.488	3.23036e-07
Ist1	-0.151841	0.294	0.392	2.42596e-08
Car12	-0.152	0.347	0.435	6.4217e-06
Asphd2	-0.152213	0.233	0.344	4.84612e-11
Mphosph9	-0.152217	0.461	0.549	1.42762e-06
Sfswap	-0.152221	0.731	0.809	2.09033e-08
Srsf7	-0.152244	0.214	0.323	4.42412e-11
Mvb12b	-0.152267	0.41	0.503	1.76844e-07
Nap1l1	-0.152299	0.275	0.373	2.12404e-08
Dicer1	-0.152429	0.403	0.509	2.20834e-08
Hnrnpl	-0.152523	0.53	0.6	9.88938e-06
Ankrd26	-0.152649	0.193	0.296	1.50202e-10
Ssrp1	-0.152683	0.153	0.267	1.36682e-14
Tmcc2	-0.152806	0.169	0.269	3.62273e-11
Hspa4	-0.152922	0.302	0.402	6.76367e-08
Mtch1	-0.152951	0.255	0.356	2.54204e-09
Ctif	-0.153058	0.701	0.788	3.5533e-08
Ncs1	-0.153114	0.425	0.532	5.69683e-09
Celf5	-0.153176	0.63	0.705	9.52995e-09
Dnaja1	-0.153415	0.225	0.327	7.4484e-10
Npdc1	-0.153433	0.16	0.255	2.91402e-10
Tpr	-0.153585	0.426	0.519	2.59554e-07
Elovl6	-0.153728	0.293	0.398	3.9051e-09
Naa16	-0.153729	0.255	0.374	7.44528e-12
Dnm2	-0.153794	0.51	0.616	1.68691e-08
Tmem131	-0.153827	0.478	0.572	2.00265e-07
St3gal1	-0.153841	0.182	0.273	9.87107e-09
Gabrd	-0.153884	0.144	0.239	6.90086e-11
Rab11fip4	-0.153906	0.365	0.455	1.9822e-06
Unc80	-0.153926	0.951	0.975	1.60621e-10
Doc2b	-0.153988	0.284	0.376	5.0349e-07
Bicra	-0.154063	0.35	0.438	6.25912e-07
Srsf6	-0.154067	0.165	0.27	3.00872e-12
Matk	-0.154244	0.667	0.742	2.21516e-07
Rufy3	-0.154378	0.55	0.628	4.43757e-07
Auts2	-0.154539	1	1	9.79882e-31
Map3k13	-0.154541	0.253	0.356	1.58039e-09
Chd7	-0.154553	0.33	0.417	2.49527e-06
Setd2	-0.154608	0.501	0.62	2.5778e-10
Lrp1	-0.154703	0.413	0.498	4.80484e-06
Kdm7a	-0.155072	0.444	0.544	3.26282e-08
Dst	-0.155205	0.899	0.938	1.71789e-05
Capzb	-0.155699	0.312	0.407	1.17095e-07
Lgi1	-0.156005	0.734	0.821	1.64099e-07
Zfp445	-0.156122	0.509	0.605	3.31201e-08
Sparcl1	-0.156164	0.317	0.407	1.14157e-06
Bcr	-0.156179	0.412	0.505	1.46066e-07
Rasgef1a	-0.156319	0.741	0.81	1.79622e-08
Fam193b	-0.156439	0.499	0.592	4.69306e-08
Igfbp5	-0.156526	0.064	0.162	9.85108e-18
Mpp2	-0.156718	0.207	0.318	6.06717e-12
Srrt	-0.156749	0.301	0.397	3.43312e-08
Prpf39	-0.156758	0.406	0.505	2.41748e-08
Tnfrsf25	-0.156928	0.203	0.318	8.00539e-13
Srcin1	-0.157103	0.554	0.658	8.72217e-11
Chst9	-0.157104	0.604	0.681	7.55403e-05
Eif4a1	-0.157424	0.189	0.301	7.32886e-13
Cnot3	-0.157645	0.198	0.303	3.00743e-11
Brwd1	-0.15775	0.728	0.796	2.75071e-08
Shisa7	-0.157799	0.472	0.565	4.59545e-08
Per2	-0.158368	0.094	0.197	4.04383e-16
Ankib1	-0.158406	0.388	0.484	2.0753e-07
Clk4	-0.158496	0.324	0.429	2.4159e-09
Leng8	-0.158749	0.238	0.35	1.11021e-11
Lrch3	-0.158889	0.452	0.547	6.9703e-08
Zfp664	-0.159008	0.207	0.314	3.87601e-11
Ergic1	-0.159148	0.356	0.458	1.67339e-08
Ints6	-0.159342	0.425	0.52	7.18493e-08
Igsf3	-0.159366	0.133	0.241	1.80921e-14
Rock1	-0.159456	0.664	0.763	4.15489e-10
Ints6l	-0.159497	0.364	0.458	1.53074e-07
Agpat3	-0.15966	0.287	0.387	6.93512e-09
Eprs	-0.159743	0.284	0.395	3.74198e-10
Gfra2	-0.159756	0.158	0.262	3.93812e-12
Aff2	-0.159784	0.543	0.61	8.87565e-05
Snrnp48	-0.159938	0.323	0.413	9.85516e-08
Usp33	-0.160238	0.439	0.536	4.82919e-08
Larp1	-0.160274	0.377	0.468	4.06662e-07
Mon2	-0.160325	0.429	0.524	1.04643e-07
Dync2h1	-0.160589	0.659	0.724	1.95379e-06
Fam219a	-0.160685	0.522	0.616	5.00473e-07
Cacng3	-0.16091	0.487	0.579	1.20257e-07
Nova2	-0.160964	0.439	0.542	1.75126e-09
Fnbp1	-0.161307	0.622	0.712	6.12523e-09
Frmd4b	-0.161331	0.838	0.88	4.31749e-06
Gm34567	-0.161471	0.308	0.394	3.92908e-06
Slc16a10	-0.162162	0.321	0.41	2.42283e-06
Elmo2	-0.162175	0.255	0.359	2.85136e-10
Pip5k1c	-0.162339	0.238	0.346	7.90422e-11
Lct	-0.162459	0.196	0.294	9.88068e-10
Mfsd4a	-0.162642	0.335	0.437	2.08152e-08
Eea1	-0.162649	0.312	0.419	7.40871e-10
Pak6	-0.162842	0.163	0.271	5.39456e-13
Kcnq1ot1	-0.163188	0.994	0.995	1.31698e-10
Sf1	-0.163207	0.251	0.356	1.39347e-10
R3hdm4	-0.163244	0.291	0.408	3.32352e-11
Galns	-0.163244	0.203	0.3	2.20032e-09
Tmod1	-0.163306	0.352	0.457	3.77286e-09
Fam120a	-0.163356	0.492	0.593	6.05933e-09
Sobp	-0.163546	0.936	0.953	2.84759e-10
Mcf2l	-0.163566	0.573	0.671	2.59966e-09
Dok5	-0.163766	0.216	0.322	4.71418e-11
Rundc3a	-0.164517	0.256	0.364	5.334e-11
Rras2	-0.164971	0.607	0.707	1.54387e-09
Trak1	-0.165036	0.486	0.593	7.66232e-11
Pla2g4e	-0.165046	0.2	0.304	5.12821e-11
Rbm5	-0.165661	0.721	0.804	7.42707e-11
Neurod2	-0.165683	0.276	0.37	6.60762e-08
Chd8	-0.165696	0.514	0.617	2.58631e-09
Stum	-0.165795	0.348	0.453	1.16552e-08
Matr3	-0.165811	0.315	0.41	1.29357e-08
Kcnc3	-0.165897	0.698	0.781	1.43705e-09
Nexmif	-0.165934	0.512	0.59	7.71911e-07
Tspan5	-0.165942	0.918	0.952	2.92706e-09
Fgfr1	-0.166046	0.176	0.277	2.83845e-11
Adnp	-0.166063	0.358	0.46	1.01786e-09
Stxbp1	-0.166268	0.565	0.674	1.07924e-11
Tnrc18	-0.166422	0.469	0.569	1.1001e-09
Ppp1r13b	-0.166583	0.647	0.729	4.8356e-09
Pde1b	-0.166632	0.232	0.362	3.23058e-15
Fyn	-0.16673	0.662	0.763	8.43231e-11
Atxn1	-0.16727	0.989	0.993	1.20217e-14
Tspan7	-0.167324	0.492	0.587	3.92056e-08
Traf3	-0.167465	0.443	0.538	9.42282e-09
Ap3d1	-0.167491	0.389	0.486	9.23744e-09
5031439G07Rik	-0.167674	0.32	0.424	1.11117e-09
Znrf1	-0.167719	0.448	0.551	1.83075e-09
BC005537	-0.167903	0.281	0.408	1.18213e-13
Diaph1	-0.167967	0.254	0.365	1.87333e-11
Srebf2	-0.168073	0.218	0.335	2.86046e-13
Abr	-0.168774	0.897	0.937	3.18197e-09
Arl3	-0.16883	0.418	0.522	4.74906e-09
Mphosph8	-0.168834	0.296	0.399	1.2322e-09
Dpf1	-0.168839	0.177	0.278	1.26624e-11
Nrp2	-0.168841	0.527	0.621	3.26496e-09
Kcng2	-0.168861	0.264	0.376	1.84325e-11
Prickle1	-0.168995	0.962	0.981	5.06568e-13
Gnl3l	-0.169032	0.272	0.382	7.08984e-11
Cry2	-0.169046	0.346	0.45	5.12423e-09
Ntf3	-0.169261	0.218	0.335	8.67779e-13
Sgsm1	-0.169914	0.351	0.454	4.26225e-09
Arsb	-0.169932	0.625	0.721	8.24292e-10
Ankrd13a	-0.169994	0.251	0.376	7.51757e-14
Gigyf1	-0.170014	0.317	0.407	6.31509e-08
Nop56	-0.170222	0.346	0.451	7.4872e-10
Bicdl1	-0.170278	0.498	0.593	5.03982e-10
Anp32a	-0.170337	0.324	0.438	3.47169e-11
Ttc17	-0.170484	0.561	0.64	1.21198e-07
Map7d1	-0.17057	0.275	0.387	8.51153e-12
Man2a2	-0.170573	0.419	0.529	1.58255e-10
Zdhhc8	-0.170592	0.141	0.262	2.24028e-17
Shisa9	-0.170615	0.972	0.985	9.71923e-11
Tcerg1	-0.170635	0.447	0.553	2.47779e-10
Tspoap1	-0.170768	0.512	0.613	4.8569e-11
Rnf169	-0.171	0.534	0.648	9.75968e-13
Spock2	-0.171098	0.469	0.558	1.43449e-08
Nudt3	-0.171255	0.247	0.359	4.84593e-12
Sidt1	-0.171419	0.637	0.723	2.30631e-10
Zfp704	-0.171614	0.517	0.605	1.87984e-08
Gm12940	-0.171676	0.38	0.5	2.77867e-12
Madd	-0.171796	0.432	0.532	8.45233e-10
Fbxo34	-0.171806	0.518	0.599	4.87579e-08
Map3k4	-0.171863	0.404	0.522	2.06342e-11
Srrm4	-0.171879	0.745	0.835	1.11484e-09
Cntnap5b	-0.171933	0.806	0.831	0.0572632
Inpp4a	-0.171949	0.532	0.622	1.67258e-09
Crocc	-0.171968	0.334	0.448	2.54713e-11
Pkd1	-0.172198	0.599	0.72	9.55629e-15
Tmem132b	-0.172216	0.94	0.963	1.42885e-11
Tet3	-0.172478	0.426	0.534	1.28347e-10
U2surp	-0.172493	0.598	0.7	1.91012e-11
Srrm2	-0.1725	0.917	0.957	3.06654e-10
Ranbp2	-0.172554	0.469	0.578	3.12937e-10
Ildr2	-0.172685	0.534	0.622	2.51742e-09
Gm26917	-0.17269	0.709	0.766	2.75827e-05
Mmd2	-0.172708	0.422	0.533	1.53902e-10
Dock11	-0.17274	0.239	0.35	6.2909e-12
Hdac7	-0.17312	0.36	0.476	2.88515e-11
Galnt2	-0.173279	0.27	0.387	1.463e-12
Eif2s2	-0.173359	0.163	0.276	1.65262e-14
Sltm	-0.173361	0.765	0.851	1.63617e-09
Abca5	-0.17339	0.345	0.456	2.95171e-11
Arpc2	-0.173513	0.457	0.548	7.38801e-09
Hnrnpa2b1	-0.173542	0.48	0.592	7.10549e-12
Arhgef7	-0.173669	0.581	0.688	5.32091e-12
Ldlrad3	-0.174296	0.248	0.357	2.18162e-11
Arhgap20	-0.174692	0.465	0.581	5.92859e-12
Gabbr1	-0.174843	0.507	0.612	1.68216e-10
Gnal	-0.175068	0.513	0.624	2.80583e-09
Cul1	-0.175157	0.425	0.531	4.59769e-10
Synpo	-0.17521	0.253	0.359	9.84622e-11
Pdgfa	-0.175599	0.121	0.238	2.62818e-18
Gm20754	-0.175609	0.992	0.993	1.24481e-13
Rapgef1	-0.175827	0.432	0.555	6.6074e-13
Foxk1	-0.175889	0.291	0.411	1.06456e-12
Kcnb2	-0.176256	0.975	0.98	3.45405e-11
Clvs2	-0.176769	0.591	0.684	1.67691e-08
Zmym3	-0.176777	0.238	0.351	2.10363e-12
Phf3	-0.176979	0.466	0.576	4.98144e-11
Clasrp	-0.176991	0.266	0.384	8.04336e-13
Ssb	-0.177012	0.243	0.365	3.07054e-14
Hsp90aa1	-0.177229	0.216	0.338	8.66928e-15
Limk2	-0.177307	0.29	0.401	2.9157e-11
Clip1	-0.177498	0.612	0.72	1.09684e-11
Adgrb2	-0.177791	0.577	0.687	1.23488e-12
Galnt16	-0.177827	0.66	0.747	4.38211e-11
Elmsan1	-0.177985	0.242	0.356	3.27532e-12
Rtf1	-0.17815	0.334	0.462	1.43497e-13
Atp9a	-0.178152	0.472	0.576	1.68718e-09
Atp1a1	-0.178371	0.222	0.338	1.22869e-13
Pcf11	-0.178463	0.245	0.361	7.30432e-13
Dpysl2	-0.178629	0.514	0.613	2.5095e-10
Mdn1	-0.178694	0.479	0.584	4.29808e-10
Slc17a7	-0.178794	0.582	0.69	8.10409e-12
Khsrp	-0.178844	0.208	0.336	2.0069e-16
Prrt1	-0.180037	0.344	0.459	2.24467e-12
Hnrnpdl	-0.180168	0.41	0.519	5.20284e-11
Jph3	-0.180181	0.264	0.382	3.07134e-13
Nsmf	-0.180651	0.475	0.591	1.97782e-12
Cnnm1	-0.180699	0.51	0.622	3.3052e-11
Syngap1	-0.181515	0.396	0.516	2.83582e-12
Faah	-0.181804	0.626	0.732	2.94743e-13
Tnrc6a	-0.18202	0.617	0.729	6.66675e-14
Hs2st1	-0.182143	0.563	0.666	6.08298e-12
Ntng1	-0.182435	0.842	0.895	0.000315955
Cald1	-0.182643	0.418	0.528	4.64984e-11
Slc43a2	-0.182718	0.292	0.414	1.79229e-13
Slf2	-0.182787	0.548	0.659	3.52399e-13
Sec14l1	-0.182835	0.377	0.492	8.42046e-12
Smpd3	-0.183015	0.49	0.593	2.56003e-10
Mef2d	-0.183382	0.51	0.629	4.21656e-13
Plec	-0.183415	0.432	0.547	6.8756e-12
2610507B11Rik	-0.183432	0.436	0.552	2.47399e-12
Slc22a17	-0.183652	0.308	0.425	1.60601e-12
Prkar1a	-0.18378	0.215	0.349	2.82208e-17
Kif26b	-0.18391	0.632	0.731	1.17523e-10
Calm1	-0.183951	0.403	0.515	5.66269e-11
Camta2	-0.18403	0.386	0.49	9.82818e-11
Stard13	-0.184207	0.266	0.379	2.97463e-12
Abcf1	-0.1845	0.257	0.385	2.41041e-15
Nisch	-0.18451	0.578	0.681	1.85568e-12
Fermt2	-0.184981	0.326	0.459	1.67144e-15
Grb14	-0.185018	0.279	0.41	4.53428e-15
Ephb2	-0.185053	0.479	0.587	1.95386e-11
Foxn2	-0.185164	0.284	0.401	9.81343e-13
Ccpg1	-0.185282	0.404	0.529	4.9448e-13
Dlgap4	-0.185327	0.657	0.736	1.31033e-10
Gnas	-0.185431	0.419	0.519	6.25284e-10
Ptchd4	-0.185544	0.604	0.713	1.22114e-09
Bcl6	-0.185641	0.112	0.235	8.17336e-21
Micu1	-0.185846	0.454	0.569	3.89685e-12
Ppp1r1a	-0.185964	0.212	0.333	7.45252e-15
Dot1l	-0.186167	0.389	0.51	3.03424e-13
Tro	-0.186193	0.263	0.384	1.11775e-13
Arid4a	-0.186436	0.443	0.547	5.58413e-11
Vgll4	-0.186657	0.498	0.616	1.15394e-12
Pdzrn4	-0.186837	0.471	0.535	0.000258161
Ubr2	-0.187021	0.508	0.618	1.14313e-12
Arf3	-0.187207	0.417	0.544	4.69393e-14
Naa40	-0.187292	0.384	0.481	8.51033e-10
Cdk8	-0.188602	0.53	0.65	3.6358e-13
Faim2	-0.188681	0.196	0.32	1.87009e-16
Kif1a	-0.188747	0.581	0.685	1.97818e-12
Ubr4	-0.188909	0.346	0.469	4.0514e-14
Usp48	-0.188964	0.448	0.56	5.37721e-13
Tmcc3	-0.189491	0.284	0.41	2.96414e-14
Slc26a10	-0.190019	0.134	0.257	6.05204e-19
Abcc8	-0.190437	0.237	0.374	1.25494e-17
Lncppara	-0.190483	0.509	0.615	2.37017e-12
Chst1	-0.190509	0.34	0.45	1.75838e-11
Slc29a4	-0.190661	0.253	0.382	1.22623e-15
Bptf	-0.19085	0.666	0.769	3.5933e-14
Banp	-0.191245	0.496	0.613	1.60065e-12
Shank2	-0.191416	0.918	0.953	6.83305e-11
Brd9	-0.191746	0.483	0.597	1.67446e-13
Mef2c	-0.191753	0.618	0.699	2.19801e-10
Trrap	-0.191764	0.536	0.643	1.15218e-13
Grina	-0.191801	0.276	0.392	1.63946e-13
Grik5	-0.192053	0.683	0.782	2.52856e-14
Pcm1	-0.192511	0.59	0.71	6.56784e-15
Speg	-0.192553	0.403	0.512	2.78034e-12
Rufy2	-0.192811	0.454	0.551	1.43377e-11
Ythdc1	-0.19294	0.389	0.509	5.07337e-14
Scarb1	-0.192989	0.193	0.311	2.16337e-15
Myo18a	-0.193231	0.604	0.704	7.16985e-13
Csgalnact1	-0.193475	0.425	0.528	7.16536e-10
B4galt5	-0.193607	0.312	0.428	3.98644e-13
Son	-0.193811	0.846	0.913	6.84713e-11
Maged1	-0.193847	0.187	0.315	4.60731e-18
Kmt2d	-0.19387	0.283	0.415	1.03883e-15
Map1b	-0.193881	0.988	0.993	1.41209e-19
Rsbn1l	-0.194209	0.304	0.426	1.58241e-14
Herc3	-0.194293	0.43	0.56	3.96018e-15
Nuak1	-0.194406	0.231	0.354	8.50866e-16
Shisal1	-0.194535	0.235	0.356	9.47557e-15
Egfem1	-0.194719	0.997	0.997	4.92361e-16
Safb	-0.195274	0.431	0.539	1.11212e-12
Eif4g1	-0.195432	0.476	0.579	1.57414e-11
Scn3a	-0.195468	0.561	0.677	1.45213e-14
Aplp2	-0.195826	0.341	0.462	4.77634e-14
Fam114a2	-0.195838	0.251	0.38	3.97517e-16
Lmtk3	-0.196113	0.506	0.618	9.44378e-14
Kif3a	-0.196199	0.452	0.583	7.1535e-16
Vav3	-0.196208	0.571	0.675	2.70945e-13
Fam133b	-0.196269	0.337	0.455	3.92643e-13
Cdc42bpa	-0.196589	0.904	0.951	2.01049e-13
Pnisr	-0.197337	0.95	0.971	1.68441e-19
Ubp1	-0.197755	0.407	0.53	2.11324e-13
Fam49a	-0.198082	0.549	0.665	5.28516e-14
Tenm1	-0.198131	0.824	0.892	1.47663e-08
Pdzd2	-0.199177	0.794	0.832	0.0124399
Kcnk10	-0.199586	0.344	0.459	5.44934e-13
Kcnab2	-0.199783	0.649	0.737	4.83147e-11
Cmss1	-0.200183	0.575	0.696	4.86786e-14
Add2	-0.200273	0.825	0.896	3.75931e-12
Luc7l3	-0.201762	0.879	0.94	6.13704e-14
Pcdh1	-0.202059	0.193	0.331	1.5618e-20
1700025G04Rik	-0.202121	0.567	0.676	1.72385e-13
Tgfbr1	-0.202232	0.206	0.326	2.45832e-15
Rhbdl3	-0.202246	0.19	0.304	1.4298e-14
Clmn	-0.202646	0.282	0.409	1.28749e-15
Iqsec1	-0.202864	0.84	0.902	3.38124e-11
Pknox2	-0.203052	0.597	0.684	9.14239e-11
Daam1	-0.203099	0.509	0.635	3.11369e-16
Wwc1	-0.203198	0.525	0.632	6.47449e-13
Epb41	-0.203438	0.294	0.415	1.26015e-13
Cemip	-0.203544	0.61	0.722	1.94898e-14
Gfra1	-0.203618	0.437	0.546	1.87167e-11
Ptpn3	-0.203674	0.512	0.632	5.60807e-15
Actn4	-0.204031	0.352	0.476	6.47049e-15
Fat3	-0.204425	0.819	0.884	9.20255e-10
Slc9a9	-0.204891	0.738	0.805	2.8865e-10
Prmt8	-0.205502	0.514	0.613	3.68381e-12
Ptpro	-0.205572	0.389	0.512	2.4049e-13
Mmp17	-0.205665	0.286	0.418	4.4723e-17
Gm17167	-0.206015	0.338	0.467	5.8848e-15
Kbtbd11	-0.206159	0.303	0.419	1.00168e-13
Smc3	-0.20634	0.355	0.48	4.65551e-15
Ddx46	-0.206992	0.473	0.588	1.80729e-14
Thoc2	-0.207038	0.565	0.698	2.49409e-18
Sema4d	-0.207176	0.382	0.509	1.8439e-15
Tshz3	-0.207396	0.32	0.452	1.64042e-16
Zranb2	-0.207695	0.762	0.851	1.76444e-16
Unc5a	-0.207916	0.37	0.507	1.09691e-16
A830036E02Rik	-0.207932	0.228	0.343	7.15729e-13
Nwd2	-0.208066	0.425	0.531	9.78664e-12
Rap1gap2	-0.20807	0.531	0.649	5.55387e-14
Dnmt3a	-0.208186	0.814	0.904	4.06468e-14
Rap1gap	-0.208975	0.379	0.496	5.58582e-14
Hsp90ab1	-0.209378	0.21	0.339	1.16257e-17
Myo5b	-0.209407	0.369	0.469	3.06988e-10
Crtc1	-0.209652	0.553	0.668	1.25419e-16
Arhgef2	-0.210364	0.52	0.647	5.47268e-18
Pde4a	-0.210509	0.69	0.803	2.13661e-15
Rab6b	-0.210946	0.543	0.671	5.45313e-18
Ago2	-0.211004	0.408	0.528	1.24376e-14
Gda	-0.212151	0.392	0.513	6.18792e-15
Castor2	-0.212771	0.268	0.403	6.57179e-18
Ank	-0.213002	0.715	0.806	2.76055e-16
Carmil1	-0.213146	0.549	0.644	1.43904e-12
Tra2b	-0.21333	0.319	0.469	3.61148e-20
Scn2a	-0.213436	0.828	0.899	5.20023e-13
Tub	-0.213772	0.462	0.576	2.53902e-15
Prkcz	-0.213878	0.525	0.638	1.67886e-16
Cbfa2t3	-0.214417	0.345	0.484	1.69424e-17
Col23a1	-0.214428	0.173	0.276	1.17078e-12
Spns2	-0.214583	0.322	0.452	3.75958e-16
Cacna1c	-0.214585	1	1	4.64669e-42
Ccnl1	-0.215423	0.43	0.557	1.33128e-16
Ntrk3	-0.21583	0.999	0.999	2.01667e-30
Srsf11	-0.216382	0.79	0.874	7.51014e-16
Adcyap1r1	-0.216968	0.236	0.375	3.17267e-19
Ctdspl	-0.216983	0.607	0.712	1.99457e-15
Ypel2	-0.217479	0.268	0.408	1.49844e-18
P4ha1	-0.217615	0.329	0.463	1.83189e-17
Stip1	-0.218177	0.136	0.283	1.29789e-26
Agap3	-0.218723	0.444	0.582	1.27462e-18
Ncald	-0.218785	0.739	0.837	5.98443e-16
Cnih3	-0.219616	0.532	0.641	4.85208e-14
Mgll	-0.219727	0.524	0.64	7.53412e-17
Rps6ka2	-0.219848	0.418	0.565	1.59895e-18
Adarb1	-0.219898	0.539	0.656	4.23344e-16
Ahdc1	-0.221475	0.378	0.514	6.2378e-18
Hnrnph1	-0.221693	0.384	0.526	2.19888e-19
Foxo1	-0.222283	0.361	0.505	1.32909e-18
Swt1	-0.222595	0.264	0.416	7.89988e-22
Safb2	-0.2235	0.49	0.614	2.9211e-17
Elfn2	-0.224023	0.258	0.396	9.97219e-20
Jph4	-0.224481	0.447	0.593	2.96414e-20
Sptbn2	-0.225013	0.601	0.735	9.32943e-21
Ccnl2	-0.22579	0.553	0.679	2.47527e-18
Rbfox3	-0.226887	0.999	0.999	3.21473e-33
Gm47283	-0.227271	0.691	0.804	9.09727e-16
Slc6a6	-0.228409	0.496	0.623	7.38343e-19
Eif5b	-0.228421	0.444	0.567	3.24553e-17
Gng7	-0.228628	0.495	0.612	8.18209e-17
Adgrb1	-0.228833	0.648	0.778	1.775e-21
Ddx17	-0.228944	0.655	0.782	2.79663e-21
Peg3	-0.229804	0.54	0.655	6.75196e-16
Sf3b1	-0.229882	0.592	0.724	2.69389e-20
Clk1	-0.230159	0.63	0.752	1.50883e-20
Dync1h1	-0.231273	0.523	0.652	7.39694e-19
Nol4l	-0.231409	0.573	0.705	4.82597e-20
Slc8a2	-0.23222	0.638	0.76	2.12205e-20
Plekha6	-0.232346	0.484	0.622	2.32014e-20
Syt17	-0.232702	0.549	0.671	1.00386e-17
Slc4a4	-0.233051	0.83	0.899	5.12777e-13
Arglu1	-0.23438	0.743	0.851	1.69395e-19
Fam131a	-0.234608	0.243	0.396	5.13347e-24
Srrm1	-0.235195	0.594	0.721	5.84903e-20
Mast3	-0.235507	0.662	0.787	2.50567e-21
Rilpl1	-0.235992	0.479	0.613	1.13476e-18
Ubtf	-0.236002	0.197	0.356	6.79078e-27
Acvr2a	-0.236333	0.385	0.525	2.24538e-19
Syt7	-0.23741	0.962	0.979	1.0344e-26
Dmtn	-0.237975	0.491	0.624	1.06425e-20
Jph1	-0.238837	0.687	0.792	2.57125e-16
Plxna4	-0.238862	0.999	0.999	5.09913e-37
Hectd2	-0.239148	0.344	0.482	5.38144e-18
AC149090.1	-0.239271	0.95	0.967	2.3194e-23
Slc12a5	-0.239763	0.448	0.586	6.75072e-20
Mctp1	-0.240095	0.991	0.994	4.83874e-29
Kmt2a	-0.240439	0.779	0.877	2.76857e-20
Atp2b2	-0.240585	0.924	0.958	7.93334e-23
Map6	-0.240586	0.471	0.616	2.2511e-23
Mink1	-0.241224	0.406	0.568	6.76193e-24
Mkx	-0.241797	0.356	0.491	7.82619e-18
Rasa1	-0.241826	0.458	0.591	1.60623e-20
Srsf5	-0.243218	0.311	0.464	8.68779e-24
Fbrsl1	-0.244126	0.362	0.503	3.95521e-21
Ptpre	-0.244913	0.665	0.793	5.22684e-23
Zfp804b	-0.245194	0.726	0.786	6.80918e-07
Chd4	-0.245203	0.59	0.724	4.58981e-22
Cap2	-0.245691	0.796	0.875	7.01585e-20
Ppm1l	-0.245844	0.64	0.751	5.76916e-19
Ppp2r2c	-0.246013	0.673	0.796	5.74808e-23
Usp7	-0.247719	0.386	0.545	1.53006e-24
Hlf	-0.247893	0.306	0.45	2.64129e-20
Dbn1	-0.248733	0.529	0.673	8.54518e-25
2010300C02Rik	-0.249547	0.882	0.947	6.0047e-21
Il1rap	-0.249761	0.76	0.847	1.49183e-17
Vwa3a	-0.24978	0.181	0.335	8.85523e-27
Kcnb1	-0.250041	0.623	0.744	1.46401e-23
Kcnip2	-0.253422	0.506	0.641	5.02312e-22
Cttnbp2	-0.255029	0.996	0.997	2.98326e-41
Slc16a2	-0.257805	0.452	0.581	8.88631e-21
Bod1l	-0.259671	0.521	0.663	1.80648e-22
Nrxn2	-0.260103	0.413	0.563	7.86961e-24
Snrnp70	-0.261088	0.838	0.934	1.89058e-23
Foxn3	-0.261178	0.713	0.817	2.07103e-21
Epha10	-0.262635	0.413	0.526	4.66878e-15
Trabd2b	-0.263882	0.108	0.249	3.08063e-28
Ccnd2	-0.2642	0.293	0.468	9.29644e-30
Dagla	-0.264895	0.643	0.767	6.74933e-26
Lcorl	-0.266278	0.428	0.545	7.81232e-16
Rb1cc1	-0.266584	0.652	0.78	2.63307e-27
Mgat5b	-0.267194	0.273	0.44	4.54483e-27
Ncor2	-0.267433	0.559	0.703	4.30679e-26
Fat4	-0.2683	0.302	0.46	4.10786e-25
Zfhx2	-0.269481	0.445	0.596	3.86917e-25
Rsrc2	-0.269522	0.433	0.601	6.56577e-29
Agap1	-0.269657	0.87	0.946	1.15135e-25
Trim9	-0.270437	0.908	0.961	2.18979e-27
Nhsl2	-0.2712	0.614	0.721	2.79465e-20
Arhgef25	-0.271333	0.537	0.692	5.535e-29
Neurl1a	-0.27334	0.405	0.572	4.36673e-28
Rtn4r	-0.275299	0.318	0.492	1.41618e-29
Acot7	-0.275708	0.341	0.522	3.30088e-31
Mapre3	-0.276192	0.493	0.639	2.15079e-26
Cep112	-0.276803	0.711	0.781	1.92484e-12
Rasgrf2	-0.277392	0.458	0.596	4.85363e-22
Gucy1a2	-0.279138	0.74	0.828	2.06657e-22
Sez6l	-0.27931	0.973	0.992	3.14013e-36
Camk2b	-0.280654	0.915	0.961	2.2323e-27
F730043M19Rik	-0.28078	0.363	0.532	4.29806e-28
Hsph1	-0.280943	0.228	0.412	1.34984e-34
Glis3	-0.281763	0.889	0.957	1.40629e-24
Ski	-0.282656	0.525	0.703	3.78555e-34
Cpne6	-0.283083	0.613	0.773	5.46521e-30
Ralgapa2	-0.283127	0.735	0.846	1.88567e-26
Dgkh	-0.283143	0.936	0.972	1.07427e-29
Ndrg4	-0.28512	0.549	0.694	3.54373e-29
Gnao1	-0.285487	0.73	0.841	1.33202e-28
C1ql3	-0.285952	0.417	0.572	2.98496e-26
Gfod1	-0.286347	0.786	0.893	2.04798e-29
Cntn5	-0.28821	0.973	0.982	4.42252e-33
Tiam1	-0.293034	0.89	0.963	5.13974e-34
Chd3	-0.293087	0.59	0.734	2.16964e-30
Dgkz	-0.29416	0.494	0.649	5.26291e-29
Rnf217	-0.294719	0.304	0.467	2.32467e-28
Unc13a	-0.29685	0.708	0.838	2.09555e-33
Adgrl1	-0.297162	0.531	0.709	1.30819e-37
Nav2	-0.299131	0.994	0.995	4.26633e-53
Slit3	-0.300392	0.999	1	1.29738e-83
Calb1	-0.302006	0.168	0.354	2.60748e-39
Lrrn2	-0.302437	0.638	0.777	1.64638e-31
Adamts17	-0.306445	0.709	0.821	4.66518e-27
Sema5b	-0.311203	0.139	0.328	3.13998e-42
Grik3	-0.313795	0.422	0.571	3.92045e-28
Baiap2	-0.313982	0.742	0.885	5.50111e-34
Camk2a	-0.31447	0.999	0.999	1.17482e-61
Mcu	-0.314558	0.589	0.722	1.64776e-30
Pabpn1	-0.319598	0.656	0.809	3.73101e-42
Maml2	-0.31966	0.976	0.986	5.61706e-34
Itpr1	-0.321543	0.716	0.821	1.1321e-32
Cacna1h	-0.32364	0.34	0.541	3.05558e-39
Itpka	-0.324038	0.362	0.559	5.6249e-40
Miat	-0.324949	0.723	0.852	2.46536e-40
Ddx5	-0.326326	0.704	0.832	9.90058e-40
Sorcs2	-0.327991	0.538	0.666	4.47658e-21
Epb41l1	-0.333497	0.8	0.909	5.87261e-40
Zfp536	-0.337354	0.592	0.758	3.06195e-37
Gse1	-0.338524	0.761	0.869	9.39302e-33
Ryr1	-0.343212	0.24	0.41	3.52274e-31
Ptprj	-0.348187	0.896	0.965	4.77966e-45
Rai1	-0.350398	0.514	0.702	3.21192e-46
Rph3a	-0.352416	0.528	0.72	9.05896e-43
Pgbd5	-0.383489	0.711	0.865	1.07728e-50
Pip5k1b	-0.385712	0.884	0.947	4.75303e-53
Olfm1	-0.401562	0.709	0.863	7.2366e-60
Pacsin1	-0.410875	0.845	0.951	1.95515e-64
Spred2	-0.418988	0.613	0.796	3.09529e-58
Tspan18	-0.432119	0.373	0.566	2.4991e-43
Adcy1	-0.435422	0.626	0.813	2.20817e-61

## Sheet: DEGs_Flx_vs_Cort
Genes	Flx_Log2_FC	pct.1	pct.2	p_val_adj
Sorcs3	2.0105	0.998	0.676	0
Mapk4	1.61947	0.982	0.594	0
Galnt14	1.61224	0.956	0.596	0
Spock3	1.381	0.973	0.701	0
Lhfp	1.36225	0.781	0.112	0
Sema3e	1.28217	0.839	0.287	0
Adgrl3	1.26014	1	0.97	0
Nrg1	1.1797	0.997	0.941	0
Pappa	1.16477	0.577	0.04	0
Large1	1.12292	1	0.99	0
Chsy3	1.11371	0.963	0.731	0
Nrxn3	1.11178	1	0.999	0
Plpp4	1.09408	0.695	0.181	2.24731e-292
Sorcs1	1.07845	0.75	0.229	2.70377e-301
Pdzd2	1.06689	0.982	0.832	2.39463e-242
Brinp1	1.04636	0.998	0.951	0
Megf11	1.02738	0.7	0.171	0
Zmiz1	1.01019	0.887	0.438	4.25501e-300
Bdnf	1.0003	0.729	0.194	0
Ncam2	0.9989	0.998	0.976	2.38414e-273
Unc5d	0.985662	0.95	0.754	5.82466e-217
Pak7	0.950889	0.918	0.64	5.99096e-228
Ntrk2	0.927154	0.99	0.916	5.86348e-266
Rasgrp1	0.920274	0.81	0.368	1.77614e-257
Gsg1l	0.918188	0.873	0.543	6.36367e-205
Tmeff2	0.902561	0.998	0.962	7.25432e-278
Pcdh15	0.894937	0.889	0.594	1.04324e-222
Zfp804a	0.891664	0.952	0.763	4.17431e-220
Htr4	0.885694	0.933	0.715	3.98017e-199
Pcdh7	0.875084	0.922	0.678	9.70741e-205
Pcsk5	0.873279	0.911	0.685	3.15982e-177
Fstl4	0.867099	0.983	0.89	6.31227e-187
Rimbp2	0.830644	0.997	0.935	3.977e-275
Dock3	0.820032	0.994	0.932	1.57674e-255
Acvr1	0.794222	0.905	0.611	2.74631e-208
Lingo1	0.793481	0.862	0.575	1.25873e-190
Prex1	0.779994	0.597	0.149	5.59582e-229
Sorbs2	0.771373	0.995	0.959	1.71521e-247
Slc2a13	0.768448	0.976	0.897	1.76407e-142
Mpp7	0.753181	0.473	0.112	1.19039e-167
Malat1	0.752115	1	1	0
Zfp536	0.746013	0.914	0.758	3.30594e-128
Tspan5	0.744481	0.997	0.952	1.98274e-229
Efr3a	0.741263	0.776	0.43	2.50064e-166
Dgkb	0.736744	0.996	0.946	2.65864e-197
Rgs6	0.73473	0.726	0.393	1.04006e-138
Lhfpl3	0.719199	0.558	0.214	1.92749e-136
Ttyh1	0.70895	0.72	0.31	1.21583e-189
Maml3	0.705191	0.978	0.875	2.92022e-167
Luzp2	0.702006	0.758	0.399	8.54705e-164
Fbln2	0.701248	0.48	0.061	9.85005e-233
Thsd7b	0.672591	0.846	0.582	1.64009e-138
Elmo1	0.66977	0.573	0.226	3.22587e-136
Pcsk2	0.660797	0.987	0.923	1.66837e-158
Syn3	0.658538	0.941	0.793	6.89834e-130
Gpc5	0.65602	0.736	0.376	1.33925e-148
Stxbp5l	0.653254	0.991	0.94	1.07727e-175
Car12	0.652469	0.73	0.435	2.43232e-116
Aff3	0.646191	0.972	0.887	5.34728e-172
Sv2b	0.64175	0.849	0.588	9.83591e-134
Cdyl2	0.622916	0.587	0.209	4.55151e-159
Slc1a2	0.6146	0.856	0.628	3.51123e-115
Ppm1h	0.612085	0.961	0.826	2.83067e-145
Ptprn	0.610698	0.866	0.609	1.15487e-143
Kcnip3	0.60899	0.929	0.737	3.36635e-130
Lmo4	0.606054	0.627	0.292	1.50404e-129
Acvr1c	0.605205	0.555	0.201	1.8245e-138
Prkcg	0.604851	0.934	0.772	1.19121e-131
Ccnt2	0.60273	0.759	0.462	2.09024e-125
Cacna2d1	0.602052	0.997	0.978	9.76855e-177
Xkr6	0.599923	0.963	0.856	8.71168e-128
Ppp2r5c	0.599227	0.873	0.654	2.43646e-125
Tll1	0.598056	0.417	0.062	1.35111e-181
Tanc1	0.58786	0.986	0.946	2.42358e-133
Epha7	0.571159	0.972	0.902	1.67453e-107
Smad3	0.568238	0.896	0.73	3.01598e-102
Adamts6	0.565234	0.382	0.047	5.62249e-177
Necab3	0.564704	0.46	0.097	3.62588e-168
Tenm4	0.563867	0.983	0.936	5.06462e-110
Nt5dc3	0.563291	0.646	0.346	7.27207e-111
Fras1	0.559142	0.694	0.443	1.94251e-87
Xylt1	0.557854	0.866	0.656	4.50518e-114
Serinc2	0.5575	0.484	0.114	4.27826e-169
Enox1	0.555929	1	0.991	8.10243e-181
Grm8	0.553669	0.739	0.515	1.39768e-80
Mir670hg	0.547256	0.45	0.102	7.74398e-156
Grm7	0.540237	1	1	2.51243e-170
Grik4	0.539061	0.984	0.943	2.93117e-118
Gabrb1	0.526926	0.999	0.995	2.68914e-144
Fam126b	0.525204	0.764	0.462	5.98794e-111
Inpp5a	0.515059	0.669	0.376	1.70021e-101
Nlk	0.505469	0.841	0.63	3.1573e-93
Cacna1g	0.490443	0.469	0.156	2.17204e-116
Gria4	0.489421	0.897	0.745	3.0644e-78
Caln1	0.488016	0.973	0.881	4.56641e-106
Nrxn2	0.486339	0.787	0.563	3.65113e-83
Cntn5	0.483722	0.984	0.982	1.11411e-29
Sv2c	0.481196	0.689	0.429	5.34898e-74
Nrg3	0.47723	1	1	3.89084e-273
Gm6999	0.476914	0.46	0.206	2.56833e-72
Cntn4	0.474319	0.877	0.745	1.09001e-60
Fam129b	0.473585	0.378	0.072	1.55309e-138
Prpf38b	0.469697	0.734	0.487	1.1067e-74
Kcnd3	0.468879	0.994	0.949	4.20222e-94
Syndig1	0.466239	0.723	0.469	7.61952e-79
Unc5c	0.464049	0.963	0.899	1.76573e-74
Ssbp3	0.462639	0.812	0.607	1.92973e-78
Shank1	0.461556	0.876	0.729	4.20893e-70
Kcnn2	0.461304	0.768	0.556	7.18581e-75
Fam135b	0.460184	0.986	0.941	9.10366e-92
Etl4	0.459841	0.945	0.853	1.11728e-71
Epha6	0.458155	1	0.999	1.46239e-161
Cdh2	0.451368	0.885	0.737	2.76971e-70
Plekha2	0.449792	0.539	0.282	1.47732e-73
2210408F21Rik	0.444808	0.733	0.504	8.17151e-72
Inhba	0.440461	0.363	0.072	2.09111e-127
Mirg	0.440208	0.673	0.421	4.90615e-74
Nfasc	0.440021	0.936	0.827	1.73191e-82
Dip2c	0.439807	0.99	0.951	1.19934e-98
Pam	0.438342	0.849	0.673	2.17839e-69
Snta1	0.437823	0.574	0.303	1.89536e-78
Grb2	0.436455	0.586	0.341	7.21263e-70
R3hdm1	0.434265	0.976	0.93	2.72732e-88
Crtac1	0.433651	0.775	0.592	7.98738e-64
Usp29	0.430368	0.823	0.654	3.67337e-56
Nell1	0.429712	0.725	0.522	1.19829e-56
Col27a1	0.428025	0.23	0.002	8.5041e-140
Prickle1	0.427367	0.997	0.981	2.09188e-88
Rims2	0.426254	0.949	0.848	8.63689e-83
Dgkz	0.423661	0.822	0.649	1.56739e-61
Samd4	0.423316	0.473	0.245	3.68823e-59
Dlgap4	0.421068	0.89	0.736	7.26996e-71
Sgcz	0.41741	0.9	0.805	4.5218e-36
Csmd2	0.417207	0.994	0.97	1.36448e-91
Pi4ka	0.41605	0.941	0.85	1.84962e-74
Adgrb1	0.413801	0.902	0.778	1.99127e-66
Lpin2	0.413704	0.738	0.506	4.55505e-68
Plk2	0.411245	0.458	0.18	5.40009e-91
Akap13	0.407524	0.593	0.376	3.36034e-54
Efna5	0.407411	0.587	0.369	4.19019e-52
Rbms3	0.406506	0.709	0.547	6.55113e-39
Cdkl5	0.402628	0.66	0.422	3.2222e-64
Dok5	0.402027	0.562	0.322	2.50174e-61
Lmo7	0.401065	0.885	0.761	3.82439e-58
Olfm2	0.399566	0.397	0.132	5.64446e-90
Pde10a	0.397944	0.995	0.982	7.03939e-74
Iqsec3	0.396942	0.71	0.478	5.47097e-62
Apba2	0.396513	0.971	0.906	6.77326e-76
B830012L14Rik	0.394852	0.708	0.494	5.96606e-59
Gpm6b	0.39462	0.95	0.851	5.55899e-67
Lrrtm3	0.392341	0.747	0.604	1.3459e-39
Anxa11	0.391895	0.696	0.493	2.40709e-54
Kcnk1	0.390415	0.565	0.315	1.70623e-65
Rian	0.389229	0.984	0.932	7.3553e-76
Sh2d5	0.388956	0.438	0.201	7.74576e-67
Pfkp	0.388668	0.705	0.485	7.39284e-60
Ldlrad4	0.386888	0.926	0.842	3.9076e-53
Gm30551	0.385658	0.275	0.05	3.87745e-95
Pde4a	0.385164	0.926	0.803	2.42987e-61
Sergef	0.383006	0.735	0.516	3.46602e-56
Bach2	0.382527	0.636	0.396	3.85861e-59
Itga6	0.382062	0.302	0.062	1.17863e-99
Nrn1	0.381649	0.603	0.379	1.07394e-57
Homer1	0.377553	0.703	0.492	4.89058e-54
Lyzl4	0.377508	0.49	0.254	3.96177e-60
Fbxw7	0.377298	0.753	0.523	7.95783e-62
Kif17	0.377071	0.517	0.269	8.66463e-65
Slc8a1	0.375822	0.971	0.94	2.03864e-49
Prlr	0.375363	0.295	0.059	8.23462e-99
Thsd4	0.375339	0.552	0.33	8.00255e-54
Ogt	0.373497	0.862	0.697	7.10151e-57
Ankrd33b	0.37232	0.758	0.593	7.97846e-48
Pcsk1	0.37197	0.305	0.074	2.85347e-89
Spock1	0.371789	0.825	0.674	4.5815e-49
Dnajc1	0.371363	0.927	0.832	7.27448e-55
Ptpn5	0.371129	0.507	0.275	1.70178e-58
Fndc3a	0.369972	0.604	0.384	3.27505e-53
Pparg	0.369862	0.381	0.147	4.97993e-70
Stac	0.368643	0.363	0.129	8.26551e-73
Dpy19l3	0.368634	0.468	0.237	1.60792e-60
4930415C11Rik	0.366556	0.255	0.029	4.4648e-111
Acsl6	0.366039	0.619	0.386	2.78949e-57
Nrp1	0.365771	0.949	0.895	4.72653e-46
Trim2	0.364548	0.985	0.941	1.62715e-62
Cpe	0.364068	0.883	0.754	1.93657e-50
Ccsap	0.363856	0.49	0.263	7.76671e-58
Igsf9b	0.363285	0.408	0.171	5.05473e-69
Ptk2	0.36283	0.95	0.855	1.09598e-62
Ap2b1	0.361064	0.674	0.464	6.0424e-54
Dgki	0.359513	0.999	0.997	4.42124e-80
Sh3rf1	0.357697	0.689	0.49	1.95556e-49
Ano3	0.356692	0.932	0.865	3.63682e-41
Dock4	0.353415	1	0.993	3.80039e-87
Sh3gl2	0.350106	0.89	0.749	7.64956e-52
Prkce	0.349626	1	1	2.17852e-119
Nectin3	0.348244	0.416	0.183	3.7375e-64
Alcam	0.347092	0.698	0.609	3.15167e-20
Nefm	0.346808	0.356	0.146	1.46769e-58
Dclk1	0.346124	0.995	0.981	1.60016e-67
Igsf21	0.345802	0.384	0.171	1.02086e-55
Mgat5	0.344899	0.73	0.534	1.4816e-48
Dlg2	0.342576	1	1	1.88073e-149
Pdgfc	0.342402	0.331	0.126	1.35025e-59
Edil3	0.342188	0.848	0.725	1.92274e-36
Magi2	0.342107	1	1	4.49054e-115
Epb41l4b	0.341504	0.63	0.439	4.08274e-39
Khdrbs3	0.341356	0.872	0.756	1.67883e-39
Ephb1	0.341223	0.681	0.48	4.78544e-43
Stk40	0.340696	0.446	0.232	8.93745e-53
Unc13b	0.339227	0.642	0.431	1.11142e-47
E2f3	0.338708	0.535	0.322	9.19776e-48
Rab11fip3	0.338439	0.836	0.704	5.3282e-42
Atp8a1	0.336981	0.953	0.866	5.75058e-52
Rspo2	0.336412	0.334	0.126	5.74591e-61
Agrn	0.336112	0.533	0.322	4.15906e-47
Itgb8	0.33579	0.41	0.216	2.12525e-45
Cpne9	0.33481	0.245	0.049	2.33747e-79
Usp32	0.33397	0.742	0.579	6.46437e-41
Enah	0.333093	0.813	0.688	2.91663e-44
Grip1	0.332303	0.971	0.938	3.51086e-49
Galnt18	0.331415	0.991	0.978	3.08475e-53
Dot1l	0.330293	0.696	0.51	5.77353e-43
Parp8	0.330095	0.672	0.474	1.23323e-42
Iqsec1	0.329488	0.944	0.902	2.44647e-38
Gls	0.329043	0.961	0.895	1.78798e-51
Col4a1	0.321575	0.464	0.27	2.02428e-41
Ank2	0.318861	1	1	2.18306e-99
Tle1	0.318775	0.695	0.537	1.24458e-33
Sez6l	0.318551	0.996	0.992	1.92705e-48
Cpne7	0.316301	0.712	0.593	3.03798e-21
Marchf4	0.316002	0.58	0.383	7.36726e-40
Man1a	0.314644	0.549	0.349	1.58968e-40
Scube1	0.314543	0.32	0.126	1.16903e-53
Sox5	0.314203	0.735	0.584	1.30029e-33
Fhl2	0.314008	0.332	0.121	1.15893e-62
Slc6a17	0.313521	0.649	0.473	7.02673e-39
Hunk	0.311951	0.401	0.209	2.02144e-43
Marchf3	0.311473	0.334	0.15	3.32064e-45
Nf1	0.311309	0.785	0.631	5.56068e-40
Rtn4rl1	0.309504	0.799	0.676	1.11638e-31
Rapgef6	0.309267	0.785	0.631	1.96246e-39
Klf7	0.308309	0.519	0.324	9.53217e-40
Slc4a10	0.30799	0.888	0.8	3.19478e-37
Fam171a1	0.307035	0.638	0.451	3.41667e-38
Luc7l2	0.306077	0.984	0.952	6.16509e-53
Sdk1	0.305464	0.518	0.343	1.56414e-31
Ccdc88c	0.30475	0.415	0.246	1.95864e-33
Map2	0.303647	0.984	0.956	1.01494e-49
Tesc	0.303597	0.511	0.315	2.55533e-39
Kif21b	0.303147	0.337	0.132	3.01555e-57
D630045J12Rik	0.29982	0.71	0.557	3.56528e-32
Prkar1b	0.299632	0.564	0.389	1.52157e-34
Zfp407	0.297905	0.7	0.542	8.77196e-33
Pid1	0.297576	0.522	0.327	5.42491e-39
Cacna2d3	0.295368	0.983	0.973	2.81621e-43
Hcn1	0.294772	0.817	0.691	2.40548e-32
Trim9	0.293735	0.985	0.961	6.40366e-39
Sema3a	0.293641	0.198	0.021	3.8952e-85
Grik2	0.293639	0.999	0.999	9.7581e-44
Mir9-3hg	0.29245	0.644	0.488	6.62667e-30
Slc20a1	0.291578	0.399	0.206	9.03611e-44
Rassf8	0.29048	0.328	0.135	5.9866e-51
Pmepa1	0.28982	0.332	0.133	1.83103e-53
Rev3l	0.289737	0.83	0.709	3.85481e-32
Foxn2	0.287467	0.557	0.401	4.815e-27
Grm5	0.287177	1	1	1.61034e-56
Zdhhc2	0.283636	0.417	0.233	1.76173e-38
Cyp11a1	0.283249	0.275	0.116	7.56194e-39
Cnrip1	0.282354	0.527	0.358	1.66672e-30
Chka	0.281156	0.753	0.609	1.39293e-29
Nptn	0.279232	0.92	0.851	8.65544e-35
Cacng2	0.279016	0.685	0.508	7.53871e-33
Nptx2	0.278867	0.21	0.022	1.16123e-90
Abhd2	0.27838	0.573	0.407	8.36586e-30
B4galt1	0.278275	0.423	0.258	1.60176e-29
Ptprt	0.277734	0.69	0.54	2.72283e-27
Gm15155	0.277376	0.307	0.167	1.12136e-25
Vsnl1	0.276814	0.716	0.556	1.01483e-29
Lrp8	0.276693	0.58	0.412	2.6982e-30
Rgs17	0.275745	0.635	0.472	1.48297e-28
Jarid2	0.275678	0.645	0.493	8.54478e-26
Gm42456	0.275049	0.263	0.072	1.07628e-65
Rnf217	0.275025	0.588	0.467	2.20802e-17
St3gal5	0.274916	0.624	0.447	5.26555e-32
Rara	0.274464	0.239	0.048	1.75588e-75
Slco3a1	0.274423	0.785	0.675	2.91604e-25
Pde1a	0.27395	0.886	0.793	5.79273e-24
Rps6ka3	0.27315	0.633	0.451	6.06297e-32
Mir124a-1hg	0.270505	0.639	0.466	5.17063e-32
Hnrnpll	0.268332	0.476	0.302	3.14664e-32
Ago2	0.267517	0.684	0.528	2.75537e-28
Cemip2	0.267219	0.356	0.187	1.04885e-35
Epha10	0.26702	0.674	0.526	5.01964e-25
Nptxr	0.266886	0.446	0.284	2.20056e-29
Grasp	0.266189	0.383	0.19	2.41421e-42
Asap1	0.26613	0.715	0.578	5.08982e-26
Nsun2	0.264909	0.672	0.503	1.78588e-27
Frmd6	0.264567	0.428	0.274	1.88485e-26
Gabra4	0.264554	0.723	0.579	2.59766e-24
Ssh2	0.263924	0.861	0.762	1.31294e-29
Slc24a4	0.2638	0.805	0.737	1.52228e-14
Clstn2	0.263507	1	1	3.96169e-45
Cux1	0.262784	0.555	0.378	7.79669e-30
Ppp3r1	0.262403	0.378	0.199	1.71575e-37
Spink10	0.261867	0.436	0.273	9.07922e-28
Hs6st2	0.261738	0.364	0.196	2.3252e-33
Fgf13	0.261416	0.581	0.454	6.58616e-19
Ntng1	0.261398	0.925	0.895	5.9339e-16
Fmn1	0.260468	0.498	0.373	1.27567e-17
Hsp90b1	0.259333	0.507	0.35	2.49717e-26
Ppp2r2b	0.258342	0.904	0.812	1.04671e-28
Trip12	0.25694	0.79	0.673	6.06058e-27
Oprd1	0.256749	0.29	0.117	4.07048e-44
Erc2	0.256588	1	1	1.69947e-77
Mcc	0.256552	0.509	0.346	1.75637e-26
Gm3294	0.25633	0.285	0.11	5.068e-47
Ildr2	0.255605	0.762	0.622	5.82007e-24
Trnp1	0.254925	0.339	0.174	1.33358e-33
Olfm3	0.253564	0.382	0.24	5.89223e-22
Tet3	0.252603	0.674	0.534	1.11344e-23
Gria3	0.252566	0.992	0.978	2.21806e-31
Ext1	0.252167	0.889	0.815	3.04233e-25
Rbpj	0.249937	0.332	0.161	2.21909e-37
Cdh22	0.249524	0.29	0.126	2.05529e-38
Kcnip4	0.249507	1	1	2.4991e-30
Rgs7	0.249393	0.997	0.982	5.00945e-32
Ube2g1	0.249156	0.543	0.393	9.78264e-23
Npas2	0.248544	0.559	0.412	2.4442e-22
Fhod3	0.248154	0.315	0.156	3.06778e-33
Robo3	0.24802	0.411	0.248	9.05189e-28
Zfpm2	0.247967	0.983	0.976	5.67001e-18
Dlgap2	0.247889	1	1	6.67984e-81
Mib1	0.247804	0.607	0.442	6.09687e-27
Capn15	0.247633	0.501	0.336	3.95645e-27
Chga	0.247375	0.294	0.136	4.47681e-35
Ppp4r4	0.247229	0.653	0.496	4.34173e-24
Gnb1	0.247179	0.658	0.498	1.89155e-25
Dleu2	0.247046	0.641	0.493	2.01059e-23
St8sia5	0.24674	0.378	0.218	2.86166e-28
Lemd1	0.246615	0.152	0.005	1.03109e-81
Mapkapk2	0.245958	0.334	0.173	9.98094e-33
Rap1gds1	0.245526	0.678	0.553	5.81724e-19
Inf2	0.245263	0.349	0.188	1.53206e-31
Ptchd4	0.244913	0.75	0.713	2.62676e-09
Srebf2	0.244452	0.499	0.335	4.81668e-27
Sema7a	0.244241	0.355	0.191	1.62837e-31
Dip2b	0.244131	0.776	0.676	8.71116e-23
Dlg1	0.243774	0.75	0.639	9.97475e-20
Hdac4	0.243774	0.601	0.45	2.73783e-23
Fryl	0.243499	0.661	0.524	1.25564e-22
Cask	0.243196	0.638	0.48	2.66403e-25
Hmbox1	0.242354	0.682	0.531	3.1299e-24
Gm14636	0.242232	0.324	0.163	1.09142e-33
Smg6	0.242036	0.787	0.665	1.30934e-22
Tmem108	0.241998	0.998	0.989	4.99252e-28
Sertad2	0.241137	0.423	0.267	1.89662e-25
Stxbp5	0.24071	0.863	0.777	1.38681e-23
Nfix	0.240615	0.873	0.787	3.63998e-24
Dner	0.240453	0.431	0.273	2.36534e-25
Eif4g3	0.240082	0.948	0.891	1.90421e-28
R3hdm2	0.239143	0.772	0.656	3.85618e-22
Glis1	0.238691	0.269	0.112	1.42524e-37
Msi2	0.238393	0.813	0.71	5.16799e-22
Plxna2	0.237987	0.801	0.712	2.84352e-19
0610010F05Rik	0.237841	0.548	0.401	1.66822e-22
Ncor2	0.236604	0.798	0.703	7.41984e-18
Zfand3	0.234695	0.806	0.698	8.97574e-23
Lpgat1	0.234074	0.569	0.396	1.21726e-26
Gpm6a	0.233539	0.888	0.822	1.6123e-18
Rabgap1l	0.233474	0.968	0.915	1.58608e-24
Svil	0.233142	0.28	0.142	5.03767e-27
Gm34567	0.232626	0.552	0.394	9.53785e-22
Gabrb2	0.232138	0.864	0.794	6.76389e-17
Cbfa2t2	0.231771	0.584	0.435	4.07876e-22
Pfkfb3	0.231583	0.272	0.13	3.83585e-29
Snca	0.231563	0.757	0.666	2.44578e-16
Atp2b2	0.231343	0.978	0.958	6.82142e-22
Rsrp1	0.230747	0.749	0.626	1.46263e-22
Kndc1	0.229666	0.461	0.335	6.60145e-17
Arhgap23	0.229467	0.534	0.387	3.70965e-20
Slc26a4	0.229163	0.466	0.323	1.29207e-19
Arhgap32	0.228596	0.64	0.503	3.44532e-20
BC005561	0.228366	0.612	0.475	2.00079e-19
6430548M08Rik	0.226558	0.307	0.151	4.32663e-32
Prkcb	0.225532	0.921	0.862	1.94837e-21
Wdfy3	0.225478	0.828	0.745	3.30773e-20
Lrfn2	0.224992	0.927	0.861	1.36546e-18
Nkain3	0.22451	0.948	0.904	1.24156e-17
Slc35f4	0.223945	0.768	0.666	2.3866e-15
Far1	0.222795	0.633	0.499	1.40226e-19
Bin1	0.221232	0.824	0.734	4.83119e-21
Mir100hg	0.221147	0.561	0.419	2.47648e-18
Arhgef9	0.220583	0.716	0.607	9.40136e-18
Pcnx2	0.220351	0.548	0.415	6.31491e-18
Fmnl2	0.220009	0.894	0.835	6.76328e-18
Zfp704	0.219972	0.715	0.605	8.62881e-15
Lsamp	0.219657	1	1	2.23567e-74
Susd4	0.219034	0.883	0.841	1.64795e-16
Cnksr2	0.218686	0.985	0.965	4.75644e-22
Cntn1	0.217804	0.977	0.952	9.55797e-21
Gxylt2	0.217551	0.217	0.071	3.92566e-41
Fam155a	0.217423	1	1	1.9861e-58
Pde4b	0.217375	0.661	0.541	1.82107e-15
Grm1	0.217281	0.984	0.965	5.60809e-15
Slc9a7	0.217116	0.626	0.485	9.44946e-20
C130071C03Rik	0.217036	0.773	0.68	1.99933e-17
Cnnm2	0.21641	0.684	0.566	6.42812e-17
Dzip3	0.215573	0.653	0.522	1.11043e-19
Chst11	0.215423	0.768	0.675	3.37346e-16
Chgb	0.213775	0.394	0.261	7.21246e-19
Ppl	0.213092	0.208	0.062	6.41904e-44
Csnk1g1	0.211463	0.758	0.651	1.68092e-15
Gabrb3	0.211338	0.995	0.99	5.74409e-23
Trak2	0.211187	0.422	0.276	1.89242e-21
Nos1ap	0.210576	0.908	0.858	1.8145e-16
Stxbp3	0.209619	0.307	0.17	9.25313e-24
Syn2	0.209439	0.941	0.887	3.68949e-16
Ubr3	0.208282	0.829	0.727	2.27753e-20
Ift43	0.208203	0.394	0.246	9.0095e-23
Naf1	0.2082	0.266	0.125	5.74558e-29
A230006K03Rik	0.208174	0.644	0.537	2.20263e-13
Tsc22d1	0.207665	0.686	0.574	1.02732e-15
Grp	0.207497	0.171	0.028	5.90566e-59
Rbm28	0.20721	0.68	0.554	1.14403e-16
Numb	0.207059	0.577	0.454	5.39866e-16
Ppargc1a	0.206302	0.43	0.293	6.39689e-19
Ctnna3	0.205803	0.264	0.143	2.95427e-20
Glce	0.205573	0.363	0.234	7.67914e-19
Ptprg	0.20483	0.964	0.936	1.43103e-14
Ptprf	0.204826	0.31	0.173	2.53887e-23
Tenm2	0.204792	1	1	2.86709e-29
Slc41a2	0.204471	0.4	0.258	4.66778e-20
Itpk1	0.204223	0.506	0.363	1.07574e-18
Pias2	0.203843	0.677	0.543	2.25523e-17
Zfr	0.20382	0.799	0.709	3.83665e-17
Srgap2	0.203564	0.703	0.58	3.60984e-16
Oxr1	0.203104	0.983	0.964	8.15914e-19
Marchf11	0.20305	0.378	0.247	3.12954e-18
Ncam1	0.202969	0.991	0.981	2.64671e-22
Adcy2	0.202961	0.971	0.961	1.24836e-14
Mpp6	0.202786	0.589	0.457	1.03208e-15
Garem1	0.202447	0.782	0.692	1.03181e-13
Acaca	0.202203	0.652	0.524	4.00301e-16
Gprc5b	0.20217	0.394	0.259	2.26796e-18
Magi3	0.202093	0.485	0.367	4.82513e-14
Atp11c	0.201994	0.391	0.253	3.21611e-19
Sgms1	0.201644	0.736	0.631	9.9542e-16
Adcy8	0.201185	0.584	0.462	1.68021e-14
St7	0.200997	0.798	0.71	1.55205e-15
Cop1	0.200411	0.57	0.427	4.15056e-18
Smap2	0.200062	0.532	0.391	3.37505e-18
Synpo	0.199736	0.503	0.359	2.81732e-18
Sox11	0.19968	0.23	0.091	3.47136e-33
Snap25	0.199435	0.976	0.934	1.50255e-18
Pde2a	0.198936	0.697	0.604	1.9866e-11
Astn2	0.19893	0.681	0.575	1.27896e-12
Col11a1	0.198848	0.179	0.074	8.83723e-23
Gm3764	0.198709	0.684	0.566	5.09072e-14
Gphn	0.198595	0.977	0.953	3.25622e-19
Upp2	0.198584	0.878	0.834	7.64432e-09
Tulp4	0.198422	0.703	0.591	1.30491e-14
Far2os1	0.198273	0.154	0.021	4.91356e-58
Cdk18	0.197585	0.165	0.035	1.62673e-47
Ptprz1	0.197521	0.58	0.497	1.14057e-07
Pcolce2	0.197129	0.259	0.132	4.53664e-23
Syn1	0.197053	0.728	0.619	2.05547e-13
Myo16	0.196897	0.376	0.253	3.36986e-16
Tcf12	0.196679	0.814	0.73	1.06945e-15
Tmod1	0.195981	0.572	0.457	1.38541e-13
Tgfbr2	0.195668	0.154	0.024	3.09098e-53
Klhl2	0.194934	0.824	0.73	5.29384e-15
Reln	0.194915	0.25	0.142	9.6992e-16
Stx6	0.194792	0.548	0.427	1.00673e-13
Fam219a	0.194597	0.735	0.616	7.11651e-16
Arr3	0.194323	0.145	0.042	3.17454e-30
Gm28578	0.19415	0.158	0.029	3.12268e-50
Gad1	0.193579	0.371	0.244	1.18779e-16
Grin2a	0.193231	1	1	1.84514e-28
Snap91	0.193192	0.845	0.766	6.60649e-17
Otud7a	0.192841	0.994	0.984	3.34882e-20
Lrrk2	0.192233	0.34	0.21	1.39869e-18
Bhlhe41	0.192202	0.229	0.101	2.36982e-27
Nrg3os	0.191406	0.233	0.107	1.11631e-25
Csdc2	0.191058	0.28	0.15	4.59865e-22
Gm12536	0.190734	0.198	0.07	1.11087e-33
Tenm3	0.190506	0.896	0.833	1.85989e-10
Necab1	0.189635	0.321	0.214	2.97112e-12
Tmcc1	0.189203	0.913	0.86	1.64384e-16
2310002F09Rik	0.189173	0.276	0.146	1.72011e-22
Skil	0.189155	0.304	0.18	1.36138e-18
4921539H07Rik	0.188817	0.403	0.279	8.92138e-15
Man1a2	0.188558	0.621	0.493	1.08404e-15
Mllt10	0.188123	0.864	0.788	5.78491e-15
Zc3h12c	0.187856	0.26	0.141	6.68158e-20
Tfdp2	0.187745	0.596	0.475	4.68765e-14
Ptgs2	0.187742	0.162	0.034	1.2917e-46
Ttll11	0.187581	0.92	0.853	9.15913e-15
Med15	0.187453	0.517	0.379	1.53289e-16
Phyhd1	0.187211	0.323	0.198	4.63506e-18
Cntnap5c	0.187074	0.716	0.61	4.28258e-11
Cit	0.187012	0.287	0.169	2.87697e-17
Hsph1	0.186979	0.533	0.412	2.81562e-14
Col4a2	0.186945	0.495	0.385	5.3246e-11
Sntb2	0.186898	0.837	0.751	5.48269e-12
Klhdc10	0.186235	0.662	0.562	2.10692e-11
Prox1	0.185839	0.763	0.666	2.29875e-12
Gm44151	0.1856	0.389	0.256	5.96835e-17
Zbtb38	0.185417	0.508	0.392	5.653e-13
Neto1	0.185379	0.834	0.748	3.20715e-15
Gm43445	0.185342	0.193	0.074	1.55695e-28
Gatad2b	0.185172	0.67	0.56	9.57803e-13
Pcmt1	0.184538	0.451	0.322	3.13377e-15
Camk2d	0.184421	0.345	0.232	1.47345e-13
Lin7a	0.18385	0.499	0.368	8.32275e-15
Atp2a2	0.183847	0.638	0.526	1.12857e-12
Hs3st2	0.183424	0.225	0.109	5.05676e-22
Ube2d2a	0.182817	0.442	0.327	3.86347e-13
Zswim6	0.182494	0.787	0.687	1.00354e-12
Hecw2	0.181651	0.698	0.6	3.05372e-11
Tpm1	0.181631	0.498	0.366	1.77488e-14
Rnf157	0.181519	0.749	0.667	9.69776e-12
Rnf150	0.18148	0.864	0.785	2.66128e-15
Iglon5	0.181138	0.349	0.217	2.20436e-18
Celf1	0.180303	0.837	0.743	2.06925e-12
Blnk	0.180196	0.138	0.028	4.30378e-40
Tafa1	0.179964	0.998	0.996	1.81487e-10
Atp1b3	0.179601	0.336	0.213	1.07288e-16
Prkab2	0.1796	0.261	0.134	5.42679e-23
Mapk11	0.179303	0.194	0.07	1.38103e-31
St18	0.179236	0.551	0.472	1.72426e-06
Pip5k1a	0.179063	0.689	0.588	9.05965e-12
Pigk	0.179029	0.536	0.416	1.53373e-12
Gmeb2	0.178643	0.264	0.145	4.9336e-19
Rapgef4	0.178319	0.953	0.916	1.26662e-13
Prmt8	0.178142	0.712	0.613	2.65136e-11
Etv5	0.177853	0.266	0.146	1.60675e-19
Etnk1	0.177821	0.799	0.696	8.57026e-14
Dab2ip	0.177468	0.389	0.271	7.46332e-14
Fat3	0.17712	0.927	0.884	2.69864e-08
Prrc2c	0.176968	0.855	0.78	3.57163e-13
Flna	0.176853	0.27	0.153	3.06093e-18
Grk3	0.176407	0.529	0.4	2.44842e-13
Adam19	0.176278	0.18	0.067	9.79856e-28
Zfp608	0.175862	0.781	0.715	9.2736e-11
Adamts18	0.175562	0.13	0.026	9.10659e-38
Airn	0.175469	0.362	0.247	4.03466e-12
6530403H02Rik	0.175265	0.642	0.563	6.43505e-05
Mamld1	0.175075	0.469	0.368	1.11069e-09
Atp6v1b2	0.174589	0.437	0.31	1.36528e-14
Ambra1	0.174406	0.743	0.644	8.81086e-11
Prkca	0.174114	0.973	0.943	1.93431e-13
Ckap5	0.173998	0.618	0.497	1.171e-12
Gm20642	0.173795	0.232	0.112	7.61503e-23
Cnr1	0.17346	0.251	0.14	3.27443e-17
Meg3	0.17342	1	1	2.95194e-37
Ube3a	0.173359	0.591	0.478	1.03581e-10
Reep1	0.173067	0.736	0.623	7.61161e-12
Mbd2	0.172979	0.418	0.302	7.01419e-13
Fer	0.172806	0.609	0.496	8.11654e-12
Atf2	0.172529	0.536	0.424	5.36841e-12
Erc1	0.172471	0.751	0.667	5.39908e-10
Lrrc4	0.172358	0.49	0.384	3.98669e-10
A730060N03Rik	0.17228	0.201	0.08	1.07501e-27
Strbp	0.171864	0.888	0.834	1.56414e-11
Strn3	0.171745	0.792	0.686	7.32747e-13
Bmpr2	0.171661	0.604	0.487	4.98723e-12
Rgs8	0.170995	0.343	0.218	4.34635e-16
Cmip	0.170826	0.931	0.884	3.23282e-12
Khdrbs2	0.170677	0.839	0.798	4.66353e-06
Cltb	0.170517	0.394	0.279	9.40945e-13
Xpr1	0.170417	0.667	0.568	3.46397e-09
Taf15	0.170196	0.534	0.435	2.89331e-09
Cdh4	0.169804	0.274	0.175	1.80289e-11
Ywhaz	0.169533	0.57	0.459	1.1286e-10
Pex5l	0.169403	0.978	0.954	1.04816e-12
Trhde	0.16936	0.541	0.444	1.48745e-07
Zmym2	0.16908	0.716	0.597	2.04432e-12
1700025G04Rik	0.168575	0.763	0.676	2.00461e-10
Prkag2	0.1683	0.983	0.975	2.46973e-08
Stx1b	0.168148	0.408	0.296	6.05964e-12
Commd10	0.168082	0.51	0.403	2.47165e-09
Usp47	0.167874	0.611	0.514	1.75603e-09
Psd3	0.167416	0.696	0.577	1.43792e-12
Sgsm2	0.167381	0.803	0.709	1.61687e-11
9430041J12Rik	0.167282	0.153	0.044	1.21519e-32
Myo9a	0.167137	0.883	0.805	6.33533e-12
9630014M24Rik	0.166858	0.265	0.154	5.07714e-16
Sema4a	0.166701	0.158	0.044	1.32509e-34
Cacng3	0.166618	0.675	0.579	7.33071e-10
Rasgef1b	0.166487	0.527	0.413	5.64707e-11
Foxk2	0.166481	0.465	0.345	1.62781e-12
Pum2	0.166313	0.503	0.39	1.26938e-10
Focad	0.166278	0.745	0.669	4.1188e-09
Nyap2	0.166247	0.433	0.322	1.15123e-10
Specc1	0.165806	0.822	0.74	1.9671e-11
Nr6a1	0.165697	0.554	0.454	6.87826e-09
Pde4dip	0.1653	0.973	0.946	5.30204e-13
Shroom4	0.165299	0.219	0.118	4.9549e-16
Fbxo11	0.165228	0.727	0.65	1.60268e-08
Rbms1	0.165056	0.352	0.256	4.88557e-09
Peak1	0.164839	0.528	0.418	3.4206e-10
Podxl2	0.164447	0.277	0.168	1.4707e-14
Mfap3l	0.164326	0.253	0.144	3.80985e-16
Gm10419	0.16407	0.499	0.388	1.05168e-10
Osbpl6	0.163983	0.907	0.862	5.73457e-11
Gabrg2	0.163957	0.712	0.646	2.35451e-06
Ube2e3	0.16384	0.37	0.258	5.87162e-12
Apba1	0.163664	0.882	0.824	1.85725e-09
Efr3b	0.163594	0.55	0.443	2.24896e-09
Rnf38	0.163161	0.416	0.298	1.49307e-12
Atxn10	0.162556	0.716	0.619	1.91622e-10
Fnip1	0.16245	0.591	0.49	2.08619e-09
Umad1	0.162395	0.447	0.351	4.91377e-08
Esco1	0.162167	0.423	0.309	1.68288e-11
Cacnb4	0.161813	0.922	0.878	4.06013e-07
Ipo11	0.16164	0.51	0.385	2.34158e-12
Cwc27	0.161637	0.518	0.412	1.5554e-09
Itga11	0.161003	0.268	0.178	1.02811e-09
Baz1a	0.160894	0.113	0.011	3.42596e-47
Qk	0.16082	0.631	0.519	3.43278e-10
Arhgef7	0.160376	0.761	0.688	1.63298e-08
Atrn	0.160368	0.703	0.595	2.18249e-10
Rasal2	0.160297	0.943	0.919	3.39515e-07
Tet2	0.16015	0.456	0.342	1.05037e-10
Nr4a1	0.16012	0.196	0.089	4.28228e-21
Rasa2	0.159774	0.433	0.319	4.74928e-11
Ap2a2	0.159703	0.599	0.483	3.69931e-10
Pcdh17	0.159463	0.551	0.461	9.59686e-07
Lmna	0.159242	0.205	0.099	2.1852e-19
Jak1	0.158875	0.448	0.348	5.89416e-09
Taf1	0.158807	0.501	0.405	7.3854e-08
Ece1	0.15858	0.36	0.247	3.53119e-12
Map7d2	0.158262	0.63	0.509	6.13068e-10
Sez6	0.158138	0.37	0.262	4.84217e-11
Ppargc1b	0.158105	0.554	0.456	2.24748e-08
Snhg11	0.158089	0.999	0.997	2.62067e-15
Gm28320	0.157542	0.191	0.084	1.72283e-21
Smarcc1	0.156916	0.55	0.439	4.32074e-10
Myh10	0.15643	0.566	0.476	6.70566e-08
Ncoa2	0.156281	0.849	0.782	1.5632e-09
A830012C17Rik	0.155754	0.116	0.017	2.40627e-40
Xpo6	0.155641	0.465	0.358	2.51846e-09
Ino80	0.155579	0.608	0.52	5.6954e-08
Fbxo38	0.155484	0.393	0.274	2.78346e-12
Ttc19	0.154563	0.584	0.471	3.46581e-10
Atp9b	0.154359	0.782	0.699	6.50447e-10
Relch	0.154269	0.6	0.494	6.72783e-09
Ogdh	0.154198	0.513	0.399	3.87026e-10
Tanc2	0.153839	0.977	0.951	2.16167e-10
Kdm5b	0.15371	0.582	0.477	2.17916e-09
Src	0.153339	0.471	0.367	1.8569e-08
Ptpn3	0.153121	0.712	0.632	1.77738e-06
Synj1	0.152898	0.781	0.694	3.69249e-09
Arid5b	0.152852	0.58	0.494	4.81717e-06
Gdpd5	0.152747	0.267	0.168	1.27519e-11
Gpcpd1	0.152618	0.51	0.401	2.75669e-09
Cadm3	0.152366	0.448	0.342	2.80454e-09
Fgd4	0.152361	0.761	0.676	7.25499e-08
Tacc1	0.152112	0.737	0.666	2.29556e-06
Cers4	0.151982	0.71	0.617	2.22566e-07
Gramd4	0.151841	0.315	0.213	8.97068e-11
Vps50	0.151726	0.397	0.28	5.35388e-12
Galnt11	0.151709	0.362	0.261	9.99707e-10
Ski	0.15168	0.757	0.703	1.09276e-05
Smoc2	0.151588	0.67	0.615	0.00154012
Phf20l1	0.151479	0.92	0.883	1.74836e-08
Rngtt	0.151363	0.505	0.393	1.05788e-09
1700016P03Rik	0.151307	0.196	0.09	3.6609e-20
Socs2	0.151217	0.227	0.123	9.28566e-16
Ascc3	0.151191	0.671	0.578	3.52479e-08
Adcy5	0.151065	0.364	0.257	9.46274e-11
Numbl	0.150998	0.418	0.316	1.95126e-09
Ube2k	0.150616	0.634	0.522	2.85797e-09
Zmym4	0.150234	0.718	0.642	1.82836e-07
Arid3b	0.150082	0.212	0.114	4.75922e-15
Mras	0.15006	0.609	0.507	2.77326e-08
Wdr7	0.150045	0.759	0.672	5.62229e-08
Atxn2	0.149949	0.731	0.638	5.93379e-09
Slc25a36	0.149935	0.375	0.26	7.04362e-12
Coro1c	0.149038	0.336	0.238	2.37288e-09
Cntnap4	0.148672	0.345	0.256	1.84202e-07
Usp14	0.148462	0.367	0.261	3.56081e-10
Arhgap42	0.148458	0.199	0.094	2.05928e-19
Sulf1	0.148433	0.128	0.046	4.67166e-19
Stau2	0.148388	0.842	0.772	8.84426e-08
Nectin1	0.148368	0.346	0.282	0.00843285
Csmd1	0.148353	1	1	6.43869e-47
Pla2g7	0.14815	0.151	0.043	6.66914e-32
Ddx50	0.148136	0.559	0.452	1.569e-08
Psme4	0.147771	0.788	0.704	1.67995e-07
Btaf1	0.147741	0.678	0.605	7.39652e-07
Gpc6	0.147414	0.498	0.412	1.10385e-05
App	0.147411	0.929	0.893	3.07446e-09
Nfat5	0.147341	0.734	0.66	9.40957e-07
Arfgef2	0.147178	0.572	0.479	2.19343e-07
Abi2	0.147141	0.668	0.568	4.84512e-08
Eno2	0.146926	0.482	0.375	1.16597e-08
Nnat	0.146893	0.289	0.196	4.31002e-09
Col6a1	0.146663	0.142	0.049	4.47396e-23
Abhd12	0.146623	0.506	0.418	9.62788e-07
Kdm4c	0.146465	0.575	0.462	3.28786e-09
Pdzrn3	0.146342	0.298	0.209	3.04347e-08
Adam12	0.146252	0.238	0.137	8.3237e-14
Tcf4	0.146247	1	1	9.20745e-18
Phf12	0.146241	0.449	0.349	3.95034e-08
Retreg1	0.146216	0.469	0.367	6.45693e-09
Ntrk3	0.146167	1	0.999	6.29152e-16
Fgfr2	0.146084	0.512	0.409	6.12222e-08
Ube2w	0.145777	0.494	0.415	1.56034e-05
Ccny	0.145658	0.649	0.56	1.21047e-07
Nsd2	0.145657	0.548	0.449	5.34956e-07
Sec63	0.145493	0.473	0.371	3.9658e-08
Phf21b	0.144969	0.251	0.168	2.67235e-08
Penk	0.144834	0.103	0.009	1.54999e-43
Rhoq	0.144577	0.232	0.135	3.95852e-13
4632427E13Rik	0.144372	0.299	0.204	1.03955e-09
Shisa4	0.143869	0.196	0.099	5.97319e-16
Pitpnm3	0.143771	0.276	0.181	4.96356e-10
Kdm1a	0.143532	0.524	0.424	1.96913e-07
Lzts1	0.143184	0.387	0.288	1.88721e-08
Cdk12	0.143147	0.589	0.487	4.24183e-07
Htt	0.143057	0.653	0.552	3.10379e-08
Myo18a	0.142985	0.782	0.704	3.03362e-07
Fchsd2	0.14286	0.401	0.3	1.04679e-08
Cul3	0.142467	0.414	0.309	3.92192e-09
Frmd5	0.142413	0.953	0.946	0.00709542
Diras2	0.142164	0.283	0.178	3.17717e-12
Syt12	0.141991	0.152	0.059	1.02467e-20
Catspere2	0.141426	0.492	0.395	4.95412e-07
Pcmtd1	0.141415	0.609	0.526	1.56977e-06
Nrf1	0.141227	0.505	0.404	2.2474e-07
Hmgcr	0.141171	0.209	0.117	8.17361e-13
Iqgap1	0.140813	0.449	0.335	7.81958e-10
Wnk2	0.140782	0.77	0.696	1.13469e-06
Zmiz1os1	0.140607	0.399	0.303	3.0364e-07
Zyg11b	0.140497	0.525	0.416	6.32923e-08
Slc25a12	0.140308	0.636	0.551	1.35548e-05
Golga4	0.14012	0.727	0.662	2.05921e-05
Cltc	0.139902	0.503	0.401	7.46618e-08
Thrap3	0.139868	0.476	0.378	1.81856e-07
Rbfox1	0.139864	1	1	3.93867e-34
Extl3	0.139854	0.378	0.271	9.15893e-10
Gm16183	0.13979	0.227	0.132	1.3675e-12
Rcor1	0.13979	0.595	0.508	4.1133e-06
Chuk	0.139755	0.51	0.415	1.62381e-07
Acap2	0.139585	0.933	0.882	2.96316e-06
Kdm2b	0.139326	0.408	0.329	5.41102e-05
Chchd3	0.139105	0.72	0.646	4.43807e-06
Nbeal1	0.139091	0.446	0.35	3.1894e-07
Pou6f2	0.139019	0.127	0.051	4.33835e-16
Bves	0.138982	0.215	0.117	4.06082e-14
Hectd2	0.138576	0.584	0.482	3.34283e-07
Timp3	0.138519	0.149	0.054	1.09314e-22
Aatf	0.138249	0.408	0.319	1.61552e-06
Ptprs	0.137826	0.872	0.825	9.09666e-05
Gab2	0.137594	0.332	0.24	1.39859e-07
Myh9	0.137494	0.478	0.375	2.49009e-07
Paxbp1	0.137077	0.621	0.531	2.06546e-06
Ehbp1	0.137037	0.765	0.697	9.49079e-07
Nploc4	0.136997	0.485	0.386	1.82962e-07
Lrrc3b	0.136923	0.422	0.342	0.000410633
Nol4l	0.136877	0.772	0.705	5.22272e-06
Tpst1	0.136713	0.415	0.313	4.99851e-08
Pspc1	0.136713	0.416	0.322	3.23886e-07
Galnt7	0.136452	0.311	0.219	1.70426e-08
Zdhhc18	0.136289	0.321	0.23	9.62024e-08
Setd5	0.136147	0.767	0.699	6.43671e-05
Tmc6	0.136036	0.133	0.045	1.54164e-21
Traf5	0.135778	0.101	0.012	1.01517e-37
Gm16351	0.135573	0.116	0.028	1.59985e-28
Akap6	0.135488	0.962	0.931	2.61773e-06
Ppme1	0.135298	0.449	0.343	3.29493e-08
Mpped1	0.135281	0.382	0.292	8.49418e-07
Dpp10	0.135274	0.963	0.949	0.0249263
Sipa1l1	0.135116	0.978	0.957	4.07837e-06
Jade3	0.135057	0.29	0.201	2.78117e-08
Patj	0.134974	0.277	0.182	9.92415e-10
Dag1	0.134502	0.457	0.36	5.68017e-07
Chd9	0.1345	0.881	0.828	1.18533e-06
Meis2	0.134488	0.356	0.271	3.80767e-06
Gabra1	0.13433	0.412	0.328	6.08834e-06
Tox	0.134283	0.389	0.314	0.00072532
Arhgap6	0.134173	0.159	0.081	5.8197e-12
Vxn	0.13404	0.207	0.115	6.5857e-13
Myo9b	0.133896	0.644	0.566	9.66888e-06
Jakmip2	0.133857	0.768	0.703	2.15246e-05
Rbm6	0.133752	0.82	0.743	2.55769e-07
Nktr	0.133619	0.866	0.809	5.26582e-06
Gpr83	0.133461	0.104	0.016	3.23689e-35
Ptpdc1	0.133234	0.218	0.122	1.76052e-13
Med13	0.133115	0.629	0.538	1.02181e-06
Slc7a14	0.133071	0.93	0.894	2.42828e-06
Tyro3	0.133045	0.164	0.072	5.61474e-18
Ddhd1	0.133005	0.588	0.507	2.81972e-05
Grem2	0.132859	0.149	0.058	7.07103e-20
Nup98	0.132497	0.459	0.357	1.30176e-07
Cep83	0.132469	0.419	0.321	1.85771e-07
Trim33	0.132262	0.576	0.494	3.62375e-05
Tsnax	0.132172	0.257	0.171	1.96999e-08
Fosl2	0.132053	0.13	0.043	4.98049e-22
Ints7	0.131434	0.258	0.164	2.77217e-10
Far2os2	0.131303	0.121	0.032	6.04058e-27
A330015K06Rik	0.131228	0.187	0.103	9.64779e-12
Fndc3b	0.131124	0.633	0.559	4.07793e-05
Ncan	0.13103	0.381	0.284	2.11455e-07
Snd1	0.131007	0.719	0.628	4.51754e-06
Cpeb4	0.130965	0.705	0.622	9.59588e-05
Snx9	0.130892	0.265	0.179	1.48489e-07
Exoc5	0.130833	0.422	0.329	1.11675e-06
Phf14	0.130786	0.717	0.637	6.45096e-06
Mgat3	0.130478	0.446	0.363	0.000132305
Epha5	0.130469	0.943	0.918	0.000261595
1600020E01Rik	0.130297	0.362	0.278	1.66915e-05
Abl2	0.130088	0.696	0.615	2.70547e-05
Dmxl1	0.129992	0.78	0.695	6.59142e-08
Cacna2d2	0.12984	0.116	0.041	1.19496e-17
Hmgcs1	0.129821	0.148	0.056	1.13337e-20
Gak	0.129778	0.422	0.344	0.000109163
Casc4	0.129744	0.651	0.568	0.000108148
Wdr26	0.129462	0.493	0.409	4.6902e-05
Zfp609	0.129153	0.687	0.629	0.000188675
Lrig2	0.129118	0.439	0.346	3.85546e-06
Papss1	0.129099	0.351	0.262	8.18035e-07
Clmp	0.129076	0.463	0.396	0.0219355
Faf1	0.129017	0.728	0.657	2.81102e-05
Gm36975	0.128883	0.211	0.128	2.50224e-09
Dock7	0.128537	0.638	0.553	9.20278e-06
Nmt2	0.128428	0.528	0.427	1.0161e-06
Plch2	0.128426	0.191	0.108	9.50213e-11
Panx1	0.128383	0.148	0.054	1.48035e-21
Tmem164	0.128367	0.303	0.215	6.92237e-07
Pkia	0.128258	0.561	0.463	1.97241e-06
Rab6a	0.127681	0.423	0.335	5.77317e-06
Fem1b	0.12762	0.222	0.133	1.26822e-10
Srpk2	0.127583	0.797	0.745	0.000285734
5031425E22Rik	0.127493	0.525	0.443	3.65192e-05
Rims1	0.127409	0.999	0.999	9.93657e-09
Mapt	0.127307	0.926	0.9	2.96646e-06
Gpr162	0.127278	0.175	0.083	7.36295e-16
Spry2	0.127211	0.136	0.047	8.42775e-22
Dennd5b	0.126895	0.66	0.565	1.03385e-05
Cdk5rap1	0.126756	0.191	0.106	1.43926e-11
Zfyve9	0.126549	0.633	0.542	1.99466e-06
Fam117b	0.126535	0.408	0.319	3.49613e-06
Usp46	0.126498	0.34	0.251	7.39515e-07
Tmem135	0.126278	0.667	0.588	3.07582e-05
Baalc	0.126143	0.133	0.044	7.00791e-23
Trpc4	0.126124	0.653	0.576	0.000107115
Csde1	0.126058	0.46	0.377	6.6872e-05
Rnf130	0.125996	0.596	0.508	1.11515e-05
Plcl2	0.125944	0.585	0.506	0.000287966
Csnk1g3	0.125932	0.466	0.381	7.67278e-05
L3mbtl3	0.12584	0.317	0.23	7.73174e-07
Ptn	0.125793	0.174	0.087	9.33341e-14
Arsj	0.12576	0.371	0.288	5.35303e-05
Ano4	0.125658	0.475	0.393	0.00030217
Bmp1	0.125465	0.554	0.465	3.5067e-05
Spred1	0.125093	0.374	0.287	1.1141e-05
Slc7a4	0.125054	0.176	0.087	1.56337e-14
Gpr45	0.125005	0.574	0.482	8.03539e-06
Ggnbp2	0.12487	0.706	0.631	0.000264134
Uhrf1bp1l	0.124849	0.437	0.364	0.000798
Sel1l	0.124607	0.458	0.368	5.95137e-06
Zdhhc20	0.124538	0.55	0.467	8.97418e-05
Ppip5k1	0.124491	0.634	0.541	2.48992e-05
Gm35161	0.123983	0.114	0.034	1.59814e-21
Gm2115	0.123966	0.329	0.249	3.89015e-05
Arhgap10	0.123935	0.444	0.371	0.00128888
Ggt7	0.123841	0.516	0.422	1.87871e-05
Pik3r3	0.12374	0.377	0.29	1.51265e-05
Tra2a	0.123712	0.708	0.638	0.000307658
Zfp451	0.123675	0.386	0.299	9.68991e-06
Scn1b	0.123402	0.3	0.205	8.53749e-09
Plcb4	0.122909	0.183	0.097	1.85409e-12
Pum1	0.122772	0.655	0.565	4.43332e-05
Plbd2	0.122761	0.245	0.154	1.56705e-09
Ndfip1	0.122669	0.509	0.425	0.000102815
Stac2	0.122623	0.17	0.083	2.1056e-14
Atp6v1h	0.122581	0.435	0.353	9.62181e-05
Gbf1	0.122386	0.639	0.537	8.73295e-06
Kctd1	0.122275	0.588	0.503	9.1367e-05
Ncoa6	0.122054	0.567	0.469	4.59937e-06
Shb	0.122046	0.139	0.06	1.09908e-14
Batf3	0.121698	0.1	0.016	1.61376e-32
Arhgef26	0.121673	0.196	0.117	3.75056e-09
Tcaf1	0.121542	0.63	0.554	0.000126519
Jazf1	0.12143	0.893	0.842	0.000392677
Fam81a	0.12142	0.365	0.3	0.00455774
Ppm1e	0.12135	0.988	0.991	1.67141e-06
Cobl	0.12133	0.288	0.196	2.83068e-08
Mblac2	0.121274	0.375	0.29	2.09118e-05
Serpinb6a	0.121262	0.276	0.191	4.80981e-07
Mir22hg	0.121062	0.14	0.059	1.71305e-15
Bclaf3	0.121047	0.222	0.141	2.93112e-08
Septin11	0.120781	0.599	0.522	0.000509452
Mmp16	0.120542	0.961	0.943	0.0733393
Ptprk	0.120502	0.833	0.8	0.00530774
E230016M11Rik	0.120387	0.2	0.11	3.64563e-12
2810455O05Rik	0.120295	0.153	0.067	2.49251e-16
Ndfip2	0.120233	0.298	0.212	7.8756e-07
Grin2b	0.119959	1	1	5.75884e-13
Tlk2	0.119818	0.49	0.407	0.000124838
Rnf111	0.119778	0.456	0.375	0.000416853
Nrep	0.119741	0.17	0.086	7.28299e-13
E130304I02Rik	0.119708	0.129	0.043	6.19737e-21
Cpeb3	0.119656	0.829	0.756	7.16202e-05
Necab2	0.119532	0.212	0.126	3.81292e-10
Ythdf3	0.119398	0.407	0.324	0.000128003
1500035N22Rik	0.119207	0.197	0.119	1.16151e-08
Dgke	0.119001	0.314	0.234	1.9368e-05
Gmeb1	0.118652	0.4	0.309	6.03413e-06
Klhl3	0.118472	0.835	0.782	0.00187432
Ank1	0.118447	0.285	0.203	4.18664e-06
Snx1	0.118196	0.343	0.257	1.01707e-05
Oga	0.118193	0.591	0.504	0.000162979
Zbtb7a	0.117973	0.317	0.223	9.28476e-08
Zdhhc14	0.117751	0.89	0.834	0.00345518
Chd5	0.117716	0.472	0.409	0.0268272
Usp9x	0.117682	0.67	0.602	0.000844622
Plppr2	0.117542	0.666	0.575	2.28703e-05
Amph	0.117447	0.841	0.811	0.00528253
Pcdh8	0.1174	0.117	0.037	1.07245e-20
Lrp12	0.117379	0.262	0.183	2.55729e-06
Gm26652	0.117342	0.221	0.143	1.35653e-07
Slc35f1	0.117251	0.589	0.521	0.00746347
Kcmf1	0.117222	0.461	0.367	1.62103e-05
Gpr22	0.116789	0.268	0.189	4.98198e-06
Arhgap29	0.116723	0.163	0.084	1.42986e-11
Acsl5	0.116629	0.195	0.114	1.20729e-09
A930015D03Rik	0.116582	0.456	0.376	0.000174985
Slc6a8	0.116487	0.205	0.118	7.5492e-11
Exoc4	0.116481	0.933	0.906	9.68064e-05
Dlc1	0.116356	0.407	0.332	0.00289976
D10Wsu102e	0.116266	0.529	0.462	0.00970276
Fkbp5	0.116204	0.465	0.388	0.00141414
Copg2	0.11618	0.399	0.326	0.00110051
Fnbp1l	0.116179	0.236	0.156	1.76141e-07
Hs6st3	0.116025	0.989	0.985	0.359864
Sgsm3	0.115984	0.344	0.248	2.06995e-07
Sorbs2os	0.115982	0.122	0.044	3.96511e-18
Fndc9	0.11596	0.251	0.165	3.14637e-08
Nxpe4	0.115773	0.501	0.418	0.00209911
Osbpl8	0.115761	0.554	0.469	0.000206054
Pxdn	0.115714	0.498	0.434	0.0234996
Ttc39b	0.115679	0.255	0.176	1.55933e-06
Vkorc1l1	0.115654	0.314	0.241	0.00029032
Pard3	0.115575	0.796	0.749	0.0749331
Taok1	0.115388	0.677	0.592	1.97324e-05
Napa	0.115339	0.428	0.337	1.72845e-05
Lmtk2	0.115328	0.57	0.489	0.000352906
Ap2a1	0.115257	0.438	0.356	0.00013847
Cd47	0.115233	0.425	0.336	4.59655e-05
Nek1	0.114832	0.471	0.398	0.00378243
Plcxd3	0.114731	0.225	0.162	0.000519049
Pde9a	0.114696	0.317	0.235	2.54393e-05
Arhgef17	0.114655	0.441	0.367	0.00547944
Wdr44	0.114576	0.257	0.185	5.48004e-05
Phka2	0.114554	0.452	0.371	0.000361202
Tasp1	0.114527	0.479	0.391	5.92892e-05
Faap100	0.114486	0.148	0.071	1.24778e-12
Cat	0.114435	0.125	0.048	3.20917e-16
Sec11a	0.114323	0.343	0.254	2.70981e-06
Ghr	0.114272	0.38	0.303	0.00133173
Ireb2	0.114236	0.382	0.299	6.20593e-05
D930016D06Rik	0.1142	0.257	0.175	8.47844e-07
Erbin	0.114121	0.284	0.2	1.46537e-06
Ankrd13b	0.114023	0.35	0.264	1.45253e-05
Elavl2	0.114013	0.366	0.29	0.000737124
1700111E14Rik	0.113989	0.136	0.062	7.0307e-13
Canx	0.113614	0.362	0.279	7.83831e-05
Mtmr12	0.113514	0.631	0.562	0.00140855
Hrh2	0.113115	0.122	0.046	6.98479e-17
Gpatch8	0.113088	0.896	0.843	8.85994e-05
Svop	0.113083	0.82	0.78	0.00229941
Wipf3	0.113027	0.786	0.733	0.0183194
Pabpc4	0.112895	0.317	0.236	5.01255e-05
Hdx	0.11281	0.279	0.203	5.5848e-05
Trak1	0.112751	0.668	0.593	0.00360848
Hivep3	0.112358	0.937	0.916	0.0148513
Hpca	0.112287	0.302	0.234	0.00186097
9530059O14Rik	0.112233	0.905	0.865	0.000477422
Gramd1a	0.112031	0.381	0.309	0.002779
Map4	0.111385	0.606	0.517	0.000438935
Clec16a	0.111298	0.726	0.651	0.000828879
Zfp697	0.111284	0.479	0.4	0.00116483
Tspan9	0.11128	0.205	0.134	3.49051e-06
Dhx30	0.111206	0.485	0.395	0.000109374
Sulf2	0.111157	0.231	0.16	2.73872e-05
Cdk13	0.111102	0.627	0.547	0.000849111
D5Ertd579e	0.111056	0.659	0.596	0.00397158
Stx4a	0.111045	0.167	0.099	1.55073e-07
Rad54l2	0.111044	0.412	0.338	0.00173666
Ncald	0.111	0.869	0.837	0.0180665
Psmb2	0.110962	0.317	0.243	0.000262771
Marchf6	0.110915	0.472	0.383	6.82929e-05
Rab3c	0.110859	0.557	0.486	0.0116151
Cs	0.110747	0.281	0.2	8.12869e-06
Apbb2	0.110588	0.736	0.678	0.00133566
Ttyh3	0.110504	0.302	0.223	2.7514e-05
Hira	0.110387	0.578	0.509	0.0177929
Gdi1	0.110383	0.34	0.275	0.00975629
Drc3	0.110214	0.164	0.094	4.36195e-08
Mast2	0.110161	0.628	0.56	0.00781015
P3h2	0.11002	0.273	0.194	8.12616e-06
Fam13c	0.110017	0.722	0.658	0.0037526
Mapk12	0.109959	0.101	0.026	2.43166e-22
Clock	0.109645	0.576	0.505	0.00654201
Top1	0.109462	0.73	0.662	0.00525985
Rnf112	0.109397	0.836	0.8	0.00571575
Cdk7	0.109205	0.304	0.237	0.00290059
B4galnt3	0.10917	0.104	0.034	1.59348e-17
Mtdh	0.10906	0.597	0.512	9.46337e-05
Ddi2	0.109002	0.485	0.402	0.000611055
Smarca5	0.108852	0.459	0.372	0.00023771
Mecp2	0.108655	0.428	0.341	6.60362e-05
Napb	0.108653	0.411	0.337	0.00392758
Baz2a	0.10865	0.58	0.501	0.00318592
H3f3b	0.10838	0.169	0.096	5.38608e-09
Slit2	0.108347	0.57	0.513	0.131537
Mtcl1	0.108282	0.475	0.4	0.00308552
Rock2	0.108157	0.834	0.788	0.00222547
Usp8	0.108115	0.389	0.314	0.00204572
Zfp157	0.108106	0.311	0.232	7.80662e-05
Xpo1	0.107943	0.524	0.442	0.00260632
Rnf182	0.107888	0.393	0.317	0.00145514
Fam78b	0.107862	0.405	0.326	0.00122076
Dlgap3	0.107733	0.644	0.58	0.0288647
Psma3	0.107454	0.466	0.39	0.00290636
Pip5k1c	0.107362	0.42	0.346	0.00580956
Psmd1	0.107345	0.453	0.36	2.96575e-05
Hivep2	0.107262	0.993	0.992	7.30599e-06
Trio	0.10708	0.965	0.943	0.000183886
Srgap1	0.106863	0.24	0.163	4.68265e-06
Dnajc5	0.106863	0.375	0.286	1.58294e-05
Adam23	0.106847	0.611	0.526	0.000375585
Ywhab	0.106846	0.34	0.255	3.89358e-05
Mon2	0.10683	0.591	0.524	0.0210632
Pantr1	0.106783	0.276	0.199	2.80296e-05
Arhgap33	0.106536	0.276	0.201	7.40357e-05
Zfp318	0.106438	0.509	0.434	0.0050522
Zfp280c	0.106346	0.34	0.257	6.22037e-05
Nin	0.106217	0.798	0.736	0.00188717
Arnt2	0.106079	0.497	0.421	0.00294111
Got2	0.105976	0.292	0.211	1.88874e-05
Zfp948	0.105943	0.19	0.115	6.80369e-08
Actr2	0.10589	0.399	0.332	0.0133029
Slc25a51	0.105813	0.266	0.188	2.75066e-05
Smurf2	0.10581	0.484	0.411	0.00934378
Septin11	0.105587	0.428	0.361	0.0316972
Map4k5	0.105549	0.618	0.544	0.00594168
Syt14	0.105497	0.548	0.456	0.000168378
Kif5c	0.105255	0.845	0.796	0.00335569
Elavl4	0.105244	0.287	0.211	8.38252e-05
Ptpn4	0.105228	0.593	0.514	0.00472338
Tnpo1	0.105082	0.627	0.55	0.00160907
Ppp1r37	0.105029	0.344	0.266	0.000322466
Smarcc2	0.105027	0.625	0.549	0.00929504
Pcdh11x	0.104999	0.236	0.241	1
Slc30a3	0.104992	0.249	0.17	2.0274e-06
Mei1	0.104989	0.101	0.033	3.08784e-16
Atp1b1	0.104951	0.682	0.598	0.00249068
Noct	0.104933	0.316	0.246	0.0020921
Cyb5b	0.104908	0.315	0.251	0.0127058
Usp53	0.104738	0.234	0.168	0.000337601
Arhgef11	0.104687	0.565	0.491	0.00475523
Ociad2	0.104657	0.191	0.119	6.55394e-07
Pafah1b1	0.104582	0.743	0.693	0.0201272
Slmap	0.104567	0.535	0.473	0.0673171
Dcaf5	0.104468	0.571	0.508	0.0520184
Tmlhe	0.104359	0.304	0.234	0.00200896
Ppp1r10	0.104344	0.26	0.187	8.26882e-05
Gm43847	0.10427	0.284	0.213	0.000760495
Ppp4r2	0.104121	0.367	0.298	0.0118366
Ppfia3	0.104078	0.479	0.398	0.00265071
Kras	0.104063	0.307	0.234	0.00038037
Inpp5f	0.10397	0.325	0.25	0.0006488
Blmh	0.103863	0.286	0.215	0.000564175
A330093E20Rik	0.103857	0.111	0.04	5.95861e-16
Ptpn12	0.103587	0.543	0.474	0.0288161
Vdac1	0.103319	0.272	0.195	2.29652e-05
Sec24a	0.103269	0.444	0.376	0.0319376
Vmp1	0.103223	0.38	0.281	1.98846e-06
Dlg4	0.103135	0.787	0.715	0.00307178
Hip1r	0.10305	0.168	0.102	9.3244e-07
Alk	0.103005	0.235	0.165	0.000103055
Cttnbp2nl	0.102991	0.175	0.101	1.59269e-08
Ankrd17	0.102939	0.797	0.743	0.00188515
Slc17a7	0.102701	0.739	0.69	0.0914944
Clstn1	0.102693	0.542	0.465	0.0133073
Kif6	0.102645	0.135	0.061	1.46363e-12
Smim14	0.10264	0.588	0.505	0.00104734
Smc5	0.102602	0.521	0.46	0.180038
E330009J07Rik	0.102583	0.21	0.141	1.80621e-05
Hspa5	0.10256	0.255	0.182	7.15679e-05
Zfc3h1	0.102201	0.634	0.556	0.00297871
Cdc42	0.102191	0.348	0.276	0.00194456
Cdr1os	0.102112	0.948	0.916	0.000786834
Catsper2	0.10206	0.22	0.146	3.3374e-06
Rangap1	0.10206	0.3	0.232	0.00251128
Ptch1	0.101983	0.399	0.319	0.00115456
Tsga10	0.101766	0.619	0.543	0.0168615
Dmxl2	0.101746	0.872	0.844	0.0139198
Ldb2	0.101712	0.6	0.532	0.117154
Mylip	0.101642	0.149	0.077	3.23052e-10
Calm2	0.101622	0.556	0.485	0.0172198
Ppp4r3b	0.101503	0.364	0.294	0.0077213
Wdr47	0.101381	0.397	0.324	0.00586453
Comt	0.101355	0.392	0.33	0.064564
Kcng1	0.101332	0.324	0.25	0.00137268
Vapa	0.101291	0.344	0.27	0.00152668
Cnot1	0.101226	0.591	0.509	0.0027961
Hspbap1	0.101209	0.176	0.104	8.0173e-08
Trpc6	0.101167	0.888	0.863	1
Gm49678	0.101046	0.467	0.417	1
Ecd	0.101007	0.298	0.226	0.000931583
Tbc1d5	0.100905	0.717	0.638	0.00193011
Tshz2	0.100769	0.674	0.66	1
2900089D17Rik	0.100431	0.184	0.111	1.54485e-07
Manf	0.100408	0.132	0.065	8.39479e-10
Osbpl11	0.100362	0.269	0.196	0.000179296
Phc2	0.100309	0.718	0.666	0.0186099
Sf3b3	0.100227	0.302	0.228	0.000525273
Slc23a2	0.100198	0.545	0.479	0.0306078
Etv3	0.100105	0.145	0.076	2.49635e-09
Faxc	0.100016	0.29	0.213	0.0001213
Gm31615	-0.100028	0.164	0.21	1
Pls1	-0.100066	0.08	0.143	3.74135e-06
Nrbp2	-0.100447	0.153	0.21	0.0181967
C1qtnf4	-0.100451	0.281	0.349	0.0209258
Crym	-0.100641	0.176	0.241	0.00424626
Neurl1b	-0.10073	0.068	0.137	9.8249e-09
Fam122a	-0.10106	0.05	0.116	1.43361e-09
Ttc14	-0.101244	0.811	0.81	1
Gm46102	-0.101359	0.061	0.108	0.00122615
Alms1	-0.101363	0.123	0.193	2.20709e-05
Matk	-0.101558	0.699	0.742	0.586939
Colgalt1	-0.101573	0.156	0.227	9.34467e-05
Ankrd26	-0.101578	0.227	0.296	0.00512718
Pnck	-0.10177	0.037	0.105	4.74577e-12
Ttc26	-0.101901	0.198	0.254	0.0909264
Zfyve28	-0.101979	0.554	0.592	1
Tgfb2	-0.102012	0.193	0.251	0.0389175
Kansl1l	-0.102295	0.355	0.413	0.442908
Eml4	-0.10255	0.572	0.608	1
Robo2	-0.102571	0.902	0.916	0.00387787
Dixdc1	-0.102609	0.339	0.405	0.0725052
Safb	-0.102697	0.491	0.539	1
Gabra5	-0.102737	0.533	0.571	1
Tmem132a	-0.10274	0.137	0.206	6.06286e-05
Cap2	-0.102763	0.886	0.875	1
Tro	-0.102975	0.328	0.384	0.29159
Rufy2	-0.10303	0.505	0.551	0.81897
Mdn1	-0.103093	0.556	0.584	1
Taco1	-0.103149	0.576	0.644	0.12402
Plppr1	-0.103313	0.37	0.435	0.0744613
Slf2	-0.10346	0.627	0.659	0.836695
Hsp90ab1	-0.103474	0.291	0.339	1
Galnt10	-0.103545	0.093	0.154	2.91116e-05
Med13l	-0.103834	0.788	0.803	0.968421
Dlg5	-0.103957	0.252	0.318	0.0166336
Depdc5	-0.104309	0.411	0.462	0.683215
Septin8	-0.104348	0.367	0.428	0.151438
Lmtk3	-0.10507	0.58	0.618	1
Mlip	-0.105247	0.354	0.413	0.172631
Nalcn	-0.105413	0.78	0.815	1
Sort1	-0.105464	0.695	0.726	0.191557
Ankrd13a	-0.105546	0.31	0.376	0.0347161
Rnpc3	-0.105599	0.288	0.351	0.0333157
Vwa8	-0.10568	0.589	0.629	0.979455
Atad2	-0.105754	0.125	0.194	1.83818e-05
Mbnl2	-0.105849	0.934	0.927	0.0385153
Ttc17	-0.106077	0.604	0.64	1
Sik2	-0.106258	0.426	0.466	1
Srcin1	-0.106412	0.621	0.658	0.639718
B3galt2	-0.106496	0.064	0.132	8.19324e-09
Mmp17	-0.106529	0.363	0.418	0.321402
Anapc5	-0.106801	0.388	0.441	0.49599
Igsf8	-0.10682	0.144	0.216	1.80955e-05
Pcdh1	-0.107038	0.26	0.331	0.00213651
Fbxo41	-0.107348	0.439	0.485	1
Dgkg	-0.107432	0.988	0.988	5.57972e-06
Lrch3	-0.107437	0.488	0.547	0.204359
Cntnap2	-0.107595	0.988	0.991	2.81601e-06
Sfswap	-0.107635	0.792	0.809	0.925646
Mbp	-0.107716	0.457	0.505	0.913714
Sh3kbp1	-0.107827	0.371	0.428	0.681278
Tnik	-0.107859	0.988	0.984	0.000125705
Wasf3	-0.107872	0.322	0.384	0.0567437
Gm12339	-0.107983	0.156	0.222	0.000344926
Tjp1	-0.108082	0.942	0.94	0.0267304
Gm2824	-0.108082	0.096	0.17	9.13917e-08
Nhsl1	-0.108514	0.031	0.107	3.92315e-16
Cdc42bpa	-0.108593	0.956	0.951	0.0790602
Echdc2	-0.108676	0.033	0.109	1.54888e-15
Tbc1d8b	-0.108683	0.077	0.15	6.33185e-09
Asphd2	-0.10871	0.276	0.344	0.00623042
Eri3	-0.108743	0.55	0.59	1
Zranb2	-0.108836	0.823	0.851	0.879883
Tmcc2	-0.108972	0.196	0.269	0.000220542
Actn2	-0.109266	0.144	0.214	5.79156e-05
Ccdc88a	-0.109403	0.915	0.918	1
Gm10605	-0.109477	0.037	0.113	1.18919e-14
Ccdc34	-0.10968	0.164	0.236	9.41337e-05
Kctd4	-0.109859	0.127	0.198	1.24053e-05
Akap8l	-0.109872	0.777	0.813	0.0822612
Ptpra	-0.11002	0.666	0.714	0.0655908
Chrd	-0.110064	0.198	0.274	7.03048e-05
Tmem132e	-0.110084	0.061	0.14	5.86668e-12
Gm5577	-0.110211	0.19	0.258	0.000884091
Dync1i1	-0.11049	0.846	0.867	0.772343
Ttc39c	-0.110728	0.396	0.45	0.264707
Mfap3	-0.110899	0.19	0.259	0.00067324
Tspan7	-0.111413	0.565	0.587	1
Camk2g	-0.111509	0.457	0.506	0.533061
Actb	-0.111511	0.219	0.29	0.00100876
Sytl5	-0.111813	0.054	0.119	5.42814e-09
Raver2	-0.111849	0.386	0.453	0.00991616
Smyd3	-0.111987	0.79	0.813	0.258665
Palmd	-0.112052	0.128	0.195	4.42583e-05
Hdac8	-0.112266	0.707	0.742	0.402814
Gnal	-0.112533	0.577	0.624	1
Syt16	-0.112679	0.658	0.697	0.429267
Slc1a1	-0.112953	0.598	0.628	0.801339
Mfsd13b	-0.113137	0.04	0.108	1.47289e-11
Nsmf	-0.113149	0.547	0.591	0.135768
Pdcd4	-0.11323	0.407	0.476	0.0095072
Ezh1	-0.113502	0.24	0.316	0.00034204
Spns2	-0.113575	0.39	0.452	0.0676875
Efnb3	-0.113954	0.125	0.203	1.50786e-07
Sgip1	-0.114202	0.961	0.969	0.00170987
Syt13	-0.114235	0.392	0.454	0.0769726
Myo5b	-0.114237	0.386	0.469	0.000155723
Grina	-0.114539	0.328	0.392	0.0221238
Nek6	-0.11473	0.19	0.263	0.000103836
Ccdc57	-0.115111	0.322	0.392	0.00630251
Lhx9	-0.115274	0.031	0.106	3.42218e-16
Lmo1	-0.11551	0.066	0.145	9.49405e-12
Usp20	-0.115759	0.301	0.371	0.00609424
Gm35339	-0.11588	0.057	0.133	5.22377e-12
Ivd	-0.115932	0.212	0.29	5.81497e-05
Ksr2	-0.115949	0.929	0.943	0.00257681
Crebbp	-0.116224	0.806	0.831	0.176509
Eepd1	-0.116425	0.123	0.203	1.01937e-07
Aopep	-0.116619	0.766	0.796	0.409895
Lrrc4b	-0.116727	0.262	0.341	0.000134905
Parvb	-0.116778	0.061	0.14	3.31787e-12
Wipf2	-0.116803	0.345	0.404	0.0357774
Kmt2d	-0.116937	0.343	0.415	0.00466916
Ppp1r16b	-0.11703	0.589	0.629	1
Zc3h12b	-0.11707	0.637	0.671	1
Mpdz	-0.117086	0.597	0.652	0.0324856
Map2k5	-0.117415	0.587	0.64	0.0518013
Gtf2i	-0.117439	0.695	0.74	0.0449924
Bod1l	-0.117488	0.627	0.663	0.466658
Ncor1	-0.117564	0.847	0.869	0.0783387
Magi1	-0.117705	0.678	0.718	0.0804535
U2surp	-0.117853	0.64	0.7	0.0039685
Smc2	-0.118199	0.126	0.197	4.9167e-06
Rb1cc1	-0.118209	0.749	0.78	0.316933
Zeb2	-0.118319	0.976	0.985	4.9005e-07
Abca8b	-0.118341	0.34	0.402	0.0290132
Cep250	-0.118427	0.284	0.353	0.0034826
Fbn1	-0.118459	0.186	0.26	4.37624e-05
Jun	-0.118616	0.048	0.13	9.95811e-15
Mpc1	-0.118936	0.309	0.379	0.00194874
Rapgefl1	-0.119028	0.574	0.633	0.032393
Lrp11	-0.119523	0.336	0.404	0.00577517
Son	-0.119626	0.894	0.913	0.01482
Arid1b	-0.120079	0.931	0.939	0.00796277
Scaper	-0.120084	0.672	0.702	0.269905
Ryr3	-0.120616	0.958	0.97	4.42838e-05
Mindy4	-0.120669	0.162	0.242	1.30065e-06
Mycbp2	-0.121176	0.997	0.997	9.98223e-07
Kcnk2	-0.121188	0.158	0.23	3.91864e-05
Ccdc39	-0.121189	0.221	0.3	4.11559e-05
9530052E02Rik	-0.121247	0.229	0.282	0.10201
Bclaf1	-0.121277	0.731	0.768	0.0458379
A630089N07Rik	-0.121675	0.281	0.344	0.0263439
Ptk7	-0.121705	0.078	0.154	5.67993e-10
Cttnbp2	-0.121768	0.996	0.997	1.36872e-07
Safb2	-0.121795	0.569	0.614	0.0423141
Pnrc1	-0.122034	0.105	0.182	2.31075e-08
Cdh11	-0.122129	0.704	0.752	0.0424288
Cntnap1	-0.122332	0.169	0.249	1.15886e-06
Kcnt2	-0.123003	0.692	0.742	0.0157686
Akain1	-0.123095	0.096	0.172	1.22166e-08
Ptbp3	-0.123165	0.204	0.287	5.5452e-06
Srek1	-0.123387	0.806	0.835	0.00447744
Ntng2	-0.123531	0.664	0.707	0.0627487
Peli2	-0.123686	0.256	0.324	0.00288483
Atrnl1	-0.123735	0.957	0.972	8.42482e-05
Gigyf1	-0.123759	0.338	0.407	0.00307102
Atf6b	-0.124037	0.106	0.192	2.45367e-10
Celf2	-0.124176	1	1	2.1571e-31
Abca5	-0.124401	0.378	0.456	0.00064757
Septin3	-0.124941	0.401	0.466	0.00959938
Ttc3	-0.125266	0.988	0.995	3.78118e-06
Arhgef25	-0.125501	0.648	0.692	0.0163607
Gnas	-0.125621	0.471	0.519	0.0994545
Mpzl1	-0.125669	0.139	0.226	9.33947e-09
Unc5a	-0.125845	0.447	0.507	0.0198726
Vps13a	-0.125878	0.734	0.774	0.0130474
Rerg	-0.12595	0.265	0.338	0.00154631
Otof	-0.126171	0.041	0.119	1.12887e-14
Dnah2	-0.126219	0.078	0.157	1.38927e-10
Sdccag8	-0.126277	0.55	0.601	0.0385438
Maged1	-0.126345	0.235	0.315	2.5246e-05
Sec14l1	-0.12652	0.434	0.492	0.0189616
Ppp1r14c	-0.126639	0.246	0.334	1.88876e-06
Klhl5	-0.12681	0.179	0.254	1.27353e-05
Sil1	-0.127129	0.27	0.345	0.000677263
Abcb7	-0.12716	0.194	0.272	1.45633e-05
Kcnab2	-0.127292	0.712	0.737	0.875171
Il1rapl2	-0.127544	0.401	0.44	1
Ccnl2	-0.127885	0.628	0.679	0.0408317
Tmem178	-0.128156	0.576	0.62	0.182773
Nt5c2	-0.128566	0.634	0.692	0.00560951
Ahi1	-0.128638	0.961	0.972	1.41339e-06
Ssbp2	-0.128646	0.794	0.828	0.056384
Snhg14	-0.128688	0.983	0.986	1.06861e-06
Sh3gl1	-0.128764	0.127	0.209	2.60164e-08
Rock1	-0.129027	0.721	0.763	0.0123822
Greb1l	-0.129148	0.258	0.33	0.000596328
Emp2	-0.129278	0.025	0.106	2.03113e-19
Baz1b	-0.129375	0.697	0.738	0.0245395
Pdgfa	-0.12954	0.154	0.238	8.85823e-08
Ltbp4	-0.130063	0.206	0.288	5.74823e-06
2700049A03Rik	-0.130072	0.216	0.302	1.35283e-06
Gpc4	-0.130172	0.39	0.446	0.150544
Acyp2	-0.131231	0.514	0.554	0.153234
Begain	-0.131636	0.152	0.244	1.92292e-09
Ctif	-0.131988	0.772	0.788	0.110719
Hecw1	-0.13209	0.889	0.894	0.0149412
Bptf	-0.132126	0.72	0.769	0.00699082
Itsn2	-0.132295	0.646	0.69	0.0160525
Cygb	-0.13241	0.048	0.137	4.07653e-17
Btbd9	-0.132592	0.995	0.994	4.40678e-09
Myef2	-0.132597	0.444	0.532	3.91941e-05
Pced1b	-0.132886	0.277	0.358	3.92087e-05
Ano2	-0.133232	0.061	0.14	8.7711e-13
Fhad1	-0.133631	0.061	0.141	1.27089e-12
Tnfrsf19	-0.133891	0.164	0.255	6.59381e-09
Fam117a	-0.134179	0.047	0.132	1.98444e-16
Ak5	-0.134314	0.967	0.974	5.28099e-06
Swt1	-0.13439	0.341	0.416	0.000482079
Dnah5	-0.134537	0.053	0.144	3.8401e-17
Cfap74	-0.134597	0.181	0.269	5.97345e-08
Rgl1	-0.13486	0.664	0.717	0.00194053
Slc17a5	-0.134903	0.225	0.303	3.04207e-05
Gm45159	-0.135568	0.287	0.358	0.000639115
Panx2	-0.13561	0.136	0.229	2.07303e-10
Zeb1	-0.135626	0.723	0.746	0.723535
Wasf1	-0.135655	0.694	0.74	0.000564741
Nedd4	-0.135778	0.691	0.733	0.00226139
Syt10	-0.135983	0.031	0.124	1.91708e-22
Cacna1h	-0.136021	0.49	0.541	0.0192401
Ankrd12	-0.136069	0.793	0.814	0.172293
2010300C02Rik	-0.136554	0.918	0.947	0.000181799
Nop56	-0.136672	0.384	0.451	0.00105398
Agap1	-0.137621	0.921	0.946	0.000518906
Prkcz	-0.138035	0.593	0.638	0.00261547
Car4	-0.138147	0.055	0.151	1.08415e-18
Plk5	-0.139278	0.199	0.277	8.93195e-06
Tbc1d1	-0.139315	0.309	0.398	3.42387e-06
Mad1l1	-0.13947	0.149	0.239	2.42625e-09
Cables1	-0.13988	0.084	0.175	6.94651e-14
Schip1	-0.140097	0.995	0.994	2.51339e-09
Cdk5rap2	-0.140655	0.145	0.239	1.56926e-10
Ddx46	-0.140742	0.52	0.588	0.00088812
Stag1	-0.140902	0.815	0.847	7.58844e-05
B4galt5	-0.140925	0.348	0.428	3.2493e-05
Pds5b	-0.141298	0.61	0.663	0.000413798
Golm1	-0.141393	0.14	0.232	3.17113e-10
Mccc2	-0.141479	0.096	0.193	2.83858e-14
AW554918	-0.141707	0.354	0.428	0.000265209
Kitl	-0.142095	0.068	0.159	2.89229e-15
Nexmif	-0.142262	0.539	0.59	0.035975
Ptma	-0.142754	0.164	0.251	2.49233e-08
Man1c1	-0.142815	0.412	0.514	1.31477e-07
Snx29	-0.142821	0.498	0.546	0.0116616
B230307C23Rik	-0.143209	0.277	0.362	5.20391e-06
Ccdc148	-0.143301	0.502	0.551	0.0673771
Ddx5	-0.143597	0.817	0.832	0.000510651
B3gat1	-0.143609	0.46	0.543	2.4538e-05
Heg1	-0.14384	0.047	0.135	1.14229e-17
Sez6l2	-0.144027	0.36	0.441	3.71772e-05
Ppfibp1	-0.144755	0.099	0.192	3.8629e-13
Lypd1	-0.145021	0.11	0.203	4.10846e-12
Per3	-0.14538	0.156	0.253	9.04908e-11
Ttc28	-0.145481	0.292	0.376	1.17017e-05
Sms	-0.14562	0.221	0.318	1.03182e-08
Gm31816	-0.146207	0.095	0.189	1.30241e-13
Tnip2	-0.146615	0.129	0.233	1.37856e-13
Gm12122	-0.146869	0.157	0.256	2.32708e-11
Slc43a2	-0.146936	0.321	0.414	3.70941e-07
Mgll	-0.147707	0.58	0.64	0.000755534
Immp2l	-0.148563	0.63	0.679	0.00401193
Slc12a6	-0.148731	0.493	0.565	7.32489e-05
Gabbr2	-0.148841	0.984	0.986	4.03508e-12
Camkk2	-0.14922	0.277	0.372	7.64991e-08
Dnm1	-0.149453	0.811	0.851	9.4859e-06
Stx2	-0.149707	0.197	0.294	1.19208e-09
Arhgap39	-0.14994	0.875	0.891	9.69101e-05
Cfap44	-0.150013	0.152	0.246	3.31354e-10
Zfhx4	-0.150386	0.255	0.349	9.39056e-08
Nrcam	-0.150494	0.984	0.982	1.43879e-11
Nwd2	-0.150998	0.466	0.531	0.00235976
Apcdd1	-0.151386	0.017	0.118	3.42105e-30
Ubr2	-0.151858	0.561	0.618	0.000157108
Vrk1	-0.152896	0.163	0.258	2.64169e-10
Diaph2	-0.152969	0.839	0.863	9.68092e-05
Cys1	-0.15302	0.073	0.171	2.41385e-17
Arhgap15	-0.153051	0.215	0.307	2.61642e-08
Dcaf6	-0.153223	0.636	0.678	0.000276378
Pard3b	-0.153298	0.108	0.202	2.07108e-12
Fam189a1	-0.153579	0.893	0.918	3.39477e-08
Macf1	-0.153967	0.973	0.976	1.1221e-10
Tmem150c	-0.154064	0.503	0.586	2.69792e-06
Vav3	-0.154183	0.581	0.675	6.03448e-08
Pip4k2a	-0.154502	0.321	0.411	1.30323e-06
Foxp1	-0.154722	0.892	0.923	1.47741e-06
Tnrc6a	-0.154847	0.677	0.729	5.78855e-05
Nuak1	-0.15486	0.255	0.354	5.45002e-09
Diaph1	-0.15553	0.272	0.365	5.48886e-08
Slc6a15	-0.156074	0.155	0.257	4.83328e-12
Ksr1	-0.156192	0.796	0.841	2.52556e-05
Cyfip1	-0.156397	0.702	0.753	3.22493e-05
Elavl3	-0.15652	0.874	0.9	9.44794e-06
Mdga1	-0.156588	0.215	0.317	4.16948e-10
Nr1d2	-0.156628	0.15	0.254	3.91641e-13
Vstm2b	-0.157063	0.177	0.275	1.55874e-10
Rif1	-0.157117	0.267	0.368	4.83221e-09
Smc3	-0.157187	0.393	0.48	9.92508e-07
Olfml2b	-0.158027	0.063	0.161	3.70597e-18
Spag6l	-0.15804	0.202	0.293	5.2566e-08
Traf3	-0.158246	0.451	0.538	4.29046e-07
Msra	-0.158306	0.967	0.975	1.01451e-11
Thbs3	-0.158446	0.109	0.21	1.71816e-14
Slc4a3	-0.158871	0.343	0.441	4.96957e-08
Cdh12	-0.159144	0.776	0.836	5.12087e-07
Rab27a	-0.159576	0.152	0.248	5.19363e-11
Fam133b	-0.159975	0.364	0.455	3.80749e-07
Cenpp	-0.160005	0.081	0.174	2.19105e-14
Kiz	-0.160328	0.112	0.212	5.28394e-14
Nr3c2	-0.160334	0.99	0.994	1.54605e-11
Scn9a	-0.160694	0.059	0.144	1.58385e-14
Cwf19l2	-0.160739	0.253	0.356	5.42241e-10
Dtd1	-0.160774	0.46	0.516	0.00115797
Tbc1d16	-0.161048	0.088	0.197	1.04592e-18
Dbn1	-0.161307	0.607	0.673	2.47817e-06
Slc12a5	-0.161427	0.507	0.586	2.36992e-06
Itga4	-0.161975	0.107	0.212	8.29939e-16
Clk1	-0.162022	0.7	0.752	2.70078e-06
Slc7a8	-0.162079	0.372	0.459	8.09192e-07
Emx2os	-0.162152	0.155	0.261	2.13868e-13
Med12l	-0.162233	0.783	0.832	7.75341e-07
Zhx2	-0.162425	0.498	0.574	4.59175e-06
Ypel2	-0.163191	0.306	0.408	1.49198e-08
C230057M02Rik	-0.163579	0.217	0.323	4.99665e-11
Mapk10	-0.163839	0.98	0.988	8.14938e-13
Mgat4c	-0.164319	0.719	0.782	1.28487e-08
Rreb1	-0.164448	0.645	0.72	1.25957e-05
Fam13a	-0.164599	0.182	0.291	9.94552e-13
Srrm4	-0.164747	0.79	0.835	1.53574e-06
Dpysl2	-0.164857	0.54	0.613	3.86515e-06
Sh3gl3	-0.164893	0.24	0.339	1.25759e-09
Mapre3	-0.165056	0.561	0.639	8.13541e-07
Ubash3b	-0.165325	0.592	0.656	3.07254e-05
Sh3pxd2a	-0.16578	0.445	0.526	2.21239e-06
Tmem117	-0.166035	0.554	0.622	2.07687e-05
Pbx1	-0.166298	0.913	0.944	8.10723e-09
Ptpro	-0.16644	0.416	0.512	8.81628e-08
Pag1	-0.166936	0.198	0.302	2.72968e-11
Mxd4	-0.167247	0.201	0.312	1.32807e-12
Macrod1	-0.167385	0.122	0.223	1.26406e-13
Lmo3	-0.167611	0.411	0.509	1.11351e-07
Bicral	-0.167936	0.641	0.715	5.88682e-08
Gabpb2	-0.168126	0.265	0.371	2.38011e-10
Galns	-0.168563	0.201	0.3	3.6649e-10
Fam193b	-0.168975	0.502	0.592	1.07327e-08
Rbm5	-0.169242	0.767	0.804	9.00128e-08
Gabrg3	-0.169785	0.766	0.799	9.85787e-06
Auts2	-0.16999	1	1	2.90549e-36
Prdm8	-0.170044	0.073	0.19	2.07612e-23
Fam184a	-0.170706	0.246	0.352	7.62789e-11
Slc6a1	-0.172492	0.088	0.207	8.98862e-22
Fam114a2	-0.172539	0.275	0.38	1.35974e-10
Mtus2	-0.172748	0.69	0.748	9.54578e-06
Pabpn1	-0.172817	0.747	0.809	4.96474e-09
B3galt1	-0.173427	0.939	0.954	1.61757e-10
Ftx	-0.173971	0.685	0.749	1.67692e-08
A230077H06Rik	-0.174268	0.118	0.231	1.94317e-17
Sobp	-0.17431	0.953	0.953	8.29105e-12
Dennd1a	-0.175294	0.907	0.933	2.60439e-09
Mcu	-0.175676	0.671	0.722	3.21674e-05
Cdkl1	-0.175713	0.078	0.194	1.71343e-22
Prrt1	-0.176126	0.347	0.459	2.27839e-11
Sparcl1	-0.177167	0.3	0.407	8.60357e-10
Phf24	-0.177625	0.6	0.674	1.23892e-08
Trerf1	-0.178268	0.912	0.937	3.87204e-10
Zfp423	-0.178411	0.142	0.23	9.05839e-10
Cul9	-0.178724	0.48	0.576	8.55767e-10
Iqsec2	-0.179037	0.769	0.829	3.63211e-08
Brd9	-0.18007	0.505	0.597	5.33906e-09
Rsrc2	-0.180129	0.504	0.601	6.10756e-10
Atp9a	-0.180358	0.495	0.576	1.09449e-07
Atp2b3	-0.18046	0.567	0.649	4.66507e-09
Flt3	-0.18064	0.087	0.202	3.64722e-21
Nsg2	-0.180891	0.438	0.533	1.46221e-09
Csrnp3	-0.181127	0.578	0.66	2.44411e-08
Rps6ka5	-0.181328	0.171	0.278	1.60605e-13
Shisa7	-0.1817	0.453	0.565	5.31174e-11
4732471J01Rik	-0.181971	0.551	0.632	3.67921e-08
Plcg2	-0.182302	0.04	0.16	1.96882e-30
Foxk1	-0.18256	0.3	0.411	6.50487e-12
Gfra1	-0.183072	0.428	0.546	7.31988e-11
Tiam2	-0.183236	0.225	0.355	2.63405e-16
Epb41l1	-0.183364	0.888	0.909	1.25911e-09
mt-Nd3	-0.183612	0.215	0.268	0.0718083
Thap3	-0.183659	0.189	0.297	2.9692e-13
Tspan33	-0.183799	0.135	0.252	9.25665e-18
Sncaip	-0.185392	0.088	0.203	4.41026e-21
Kcnc3	-0.185402	0.734	0.781	9.03136e-09
Rras2	-0.185665	0.616	0.707	1.97255e-10
Tnrc18	-0.186255	0.465	0.569	1.01162e-10
Lgi3	-0.186651	0.155	0.276	1.1256e-17
Rspo3	-0.186986	0.067	0.18	2.75195e-23
Prkg1	-0.187724	0.983	0.993	4.79891e-19
Lzts3	-0.188476	0.212	0.328	1.15639e-14
Rab30	-0.188678	0.39	0.508	1.45671e-12
Faah	-0.189679	0.66	0.732	5.84038e-10
Dagla	-0.189723	0.717	0.767	1.13784e-08
Snx24	-0.190245	0.441	0.528	1.67305e-08
Srsf11	-0.190786	0.827	0.874	6.21665e-11
Hectd4	-0.190906	0.819	0.853	1.22219e-09
Tgfa	-0.191403	0.054	0.178	4.10826e-29
Hdac1	-0.191566	0.217	0.34	1.8536e-15
Nfib	-0.191635	0.962	0.968	1.38534e-15
Arhgap12	-0.192564	0.361	0.471	1.12882e-11
Tenm1	-0.192568	0.833	0.892	4.58174e-13
Lamb1	-0.192733	0.11	0.232	4.42144e-21
Elmod1	-0.193408	0.717	0.782	1.981e-09
Hap1	-0.193495	0.123	0.253	4.83563e-22
Add3	-0.193753	0.421	0.529	7.87044e-12
Nr3c1	-0.193972	0.295	0.414	8.02284e-14
Gm2762	-0.193976	0.122	0.249	2.68034e-21
Sptbn4	-0.194024	0.87	0.918	8.27527e-12
Cacna1e	-0.194249	0.997	0.999	4.66375e-28
Scn3b	-0.194603	0.26	0.375	1.22138e-13
Prex2	-0.195051	0.215	0.331	2.98408e-14
Camk4	-0.195332	0.432	0.536	1.78174e-10
Map3k5	-0.195406	0.268	0.387	4.61966e-14
Frmd4a	-0.195665	0.999	0.999	1.74436e-28
Il1r1	-0.196361	0.102	0.231	4.73374e-24
Baiap2	-0.19653	0.821	0.885	1.35544e-09
Chrna7	-0.196675	0.441	0.54	9.55188e-10
Slc16a10	-0.197169	0.306	0.41	4.70358e-10
Arhgap26	-0.197429	0.587	0.694	1.20491e-12
Thra	-0.197756	0.53	0.638	2.41855e-13
Tox3	-0.197977	0.088	0.206	9.18985e-22
Pde1b	-0.198475	0.222	0.362	5.07317e-20
Slc15a2	-0.199049	0.023	0.152	1.14591e-39
Smpd3	-0.200362	0.509	0.593	5.02769e-09
Rogdi	-0.200623	0.376	0.481	9.98582e-12
Gm46123	-0.20097	0.203	0.336	5.40771e-19
Nmnat2	-0.202318	0.74	0.8	1.31666e-10
Disc1	-0.202946	0.206	0.332	1.31387e-16
Scn1a	-0.203024	0.62	0.7	1.29783e-10
4933412O06Rik	-0.203362	0.125	0.262	1.54368e-24
Cecr2	-0.203863	0.348	0.478	1.20061e-15
A330008L17Rik	-0.203911	0.257	0.374	2.69326e-13
Gfod1	-0.205179	0.86	0.893	5.06409e-13
Scn3a	-0.207006	0.585	0.677	1.40461e-12
Vgll4	-0.20757	0.51	0.616	1.10491e-11
Unc80	-0.207897	0.961	0.975	1.61486e-21
Gabrd	-0.207957	0.111	0.239	7.62127e-23
Gfra2	-0.208081	0.127	0.262	3.1443e-23
Cemip	-0.208194	0.634	0.722	5.36526e-11
Ppp2r3a	-0.208349	0.359	0.472	3.87791e-13
Rit2	-0.209523	0.601	0.686	2.6357e-11
Appl2	-0.209599	0.103	0.25	6.38634e-30
Spock2	-0.210226	0.452	0.558	1.58582e-13
Dok6	-0.21034	0.922	0.94	1.94705e-16
Astn1	-0.21207	0.779	0.852	1.72049e-15
Wwox	-0.212477	0.624	0.682	5.0617e-08
Kcnk9	-0.213385	0.17	0.315	7.47257e-24
Eda	-0.213905	0.2	0.319	1.36397e-15
Fam163b	-0.21431	0.423	0.539	1.51094e-13
Fam49a	-0.214321	0.563	0.665	2.74398e-13
Slc26a10	-0.214893	0.12	0.257	7.36282e-25
Cc2d2a	-0.215025	0.214	0.35	1.06269e-19
Nsf	-0.215393	0.945	0.958	1.3721e-18
Robo1	-0.215813	0.742	0.817	1.5869e-12
Castor2	-0.21626	0.262	0.403	2.83781e-19
Doc2b	-0.216724	0.24	0.376	3.11142e-18
Atxn7l1	-0.217266	0.705	0.764	6.36722e-12
Map1b	-0.217566	0.987	0.993	5.06965e-24
Adk	-0.217958	0.426	0.545	1.43175e-14
Fam131a	-0.21858	0.256	0.396	6.92518e-20
Arhgap21	-0.219093	0.782	0.846	7.28995e-14
Susd1	-0.219795	0.223	0.36	1.97783e-19
Epb41	-0.221169	0.283	0.415	4.93055e-17
Slc29a4	-0.221243	0.233	0.382	2.63324e-22
Tnxb	-0.221264	0.057	0.2	3.25816e-36
Ylpm1	-0.221304	0.762	0.83	4.41146e-14
Pla2g4e	-0.22159	0.162	0.304	1.65869e-23
9530026P05Rik	-0.222082	0.196	0.311	2.40735e-14
Gm17167	-0.222594	0.324	0.467	5.62474e-19
Pitpnc1	-0.222755	0.67	0.788	9.455e-16
Faim2	-0.223839	0.17	0.32	1.39677e-25
mt-Co1	-0.224305	0.565	0.589	1
Stxbp6	-0.225742	0.828	0.885	5.96447e-12
Bbs9	-0.225952	0.251	0.383	2.25331e-18
Esrrg	-0.226112	0.495	0.601	2.29011e-13
Pkd1	-0.227549	0.593	0.72	4.75759e-21
Ppfia2	-0.227567	1	1	6.35212e-42
Map2k6	-0.22781	0.366	0.492	1.05079e-16
Rps6ka2	-0.228086	0.434	0.565	2.40105e-17
Rbfox3	-0.228114	0.999	0.999	1.13588e-33
Stra6	-0.228507	0.106	0.229	1.15218e-21
Lingo2	-0.229294	0.999	1	1.21832e-41
Rnf169	-0.229334	0.55	0.648	2.66477e-16
Smo	-0.22988	0.021	0.166	1.62477e-47
mt-Cytb	-0.23003	0.595	0.613	1
Daam1	-0.231008	0.521	0.635	3.67082e-17
Dsp	-0.231138	0.065	0.207	1.32637e-34
Grik3	-0.231316	0.447	0.571	5.31204e-16
Camkv	-0.231881	0.424	0.55	2.47822e-17
Itsn1	-0.232789	0.697	0.773	7.05535e-18
Il16	-0.235784	0.078	0.231	5.22423e-36
mt-Nd1	-0.23635	0.471	0.493	1
Ankrd6	-0.237375	0.448	0.559	2.85115e-14
Itpka	-0.238381	0.423	0.559	1.18751e-19
Parm1	-0.238688	0.242	0.382	1.02294e-20
Glis3	-0.238844	0.919	0.957	6.11344e-22
Kcnk10	-0.240329	0.315	0.459	7.28433e-21
Elfn2	-0.241028	0.248	0.396	4.8632e-23
Igfbp5	-0.241764	0.009	0.162	7.30299e-56
Arglu1	-0.242648	0.8	0.851	1.15069e-16
B3galt5	-0.243127	0.078	0.243	2.27837e-40
Elmsan1	-0.243953	0.206	0.356	1.96662e-24
Nkain2	-0.244023	1	1	5.19327e-52
St6galnac5	-0.244078	0.978	0.996	6.78342e-36
Arsb	-0.245617	0.608	0.721	6.9172e-19
mt-Nd2	-0.245862	0.558	0.582	1
Gm12216	-0.246097	0.204	0.358	1.56533e-25
Klhl29	-0.24768	0.942	0.978	3.99042e-26
Fgf14	-0.249073	1	1	5.8805e-59
Arfgef3	-0.249116	0.598	0.711	1.61722e-20
Wwc1	-0.249231	0.53	0.632	4.70739e-16
Bcas3	-0.249692	0.657	0.763	7.04058e-19
Ccpg1	-0.249847	0.375	0.529	3.53302e-24
Gramd1b	-0.249911	0.736	0.811	1.12385e-16
Ccnjl	-0.250082	0.225	0.362	5.9132e-21
Sptbn1	-0.25016	0.923	0.95	4.20939e-24
Cadps2	-0.250335	0.505	0.628	6.53317e-20
Il1rap	-0.25207	0.784	0.847	7.31529e-15
Kalrn	-0.252877	1	1	5.78557e-86
Rasa1	-0.254189	0.456	0.591	2.27566e-21
Kcnn3	-0.254219	0.246	0.385	5.11237e-21
Vwa3b	-0.254622	0.149	0.317	1.8851e-32
Nbea	-0.25483	0.998	1	3.1407e-57
5730522E02Rik	-0.255208	0.875	0.938	1.50492e-24
Bcl6	-0.256038	0.067	0.235	5.06746e-44
Pacsin2	-0.256365	0.18	0.355	2.03073e-33
Ldlrad3	-0.257437	0.197	0.357	3.48801e-28
Acvr2a	-0.257515	0.378	0.525	1.39849e-22
Tub	-0.26036	0.443	0.576	8.76323e-23
Snrnp70	-0.26144	0.897	0.934	1.44254e-24
Macrod2	-0.263911	0.995	0.999	2.74678e-40
Lct	-0.264074	0.135	0.294	2.00964e-31
Aifm3	-0.264674	0.122	0.298	6.38375e-39
Spata13	-0.265441	0.05	0.2	1.06366e-40
Plekha6	-0.267892	0.464	0.622	6.022e-27
Cep112	-0.268626	0.689	0.781	1.27181e-15
Mrtfb	-0.26997	0.84	0.894	8.84476e-26
Nedd4l	-0.270347	0.935	0.967	1.41381e-29
Luc7l3	-0.272335	0.898	0.94	5.11419e-28
Tnrc6b	-0.274463	0.837	0.903	2.13492e-25
Sltm	-0.275361	0.77	0.851	2.46723e-25
Dnm3	-0.276967	0.473	0.624	6.04067e-28
Rapgef2	-0.277121	0.883	0.917	2.99738e-28
Slc1a3	-0.277275	0.04	0.208	6.28085e-51
Tgfbr3	-0.277711	0.384	0.546	1.77039e-27
Col23a1	-0.278377	0.131	0.276	9.76163e-28
Lyst	-0.279903	0.772	0.835	1.16645e-22
Lrrn2	-0.28047	0.673	0.777	6.98589e-26
Nav1	-0.280517	0.713	0.805	2.22721e-22
Gm1604a	-0.281233	0.171	0.352	3.75909e-37
Prtg	-0.282646	0.203	0.381	8.88527e-34
Bcl11b	-0.283306	0.818	0.891	8.49497e-28
Mmd2	-0.283903	0.357	0.533	1.06815e-31
Zmat4	-0.28453	0.817	0.894	1.09281e-23
Cadm2	-0.286535	0.999	1	2.137e-59
Arhgef28	-0.286852	0.412	0.573	7.56459e-28
Dock11	-0.287226	0.163	0.35	1.82678e-39
Chl1	-0.288635	0.649	0.773	1.93881e-27
Gria2	-0.288659	0.998	1	6.34818e-72
Nek10	-0.291515	0.082	0.266	3.69665e-48
Ccnd2	-0.293679	0.285	0.468	3.31092e-34
Gm26917	-0.294628	0.657	0.766	1.46971e-20
Cmss1	-0.295023	0.561	0.696	1.32441e-21
Rph3a	-0.295946	0.584	0.72	2.77708e-26
Grid2	-0.297191	0.743	0.823	2.40974e-20
Gabra2	-0.300226	0.903	0.953	5.31231e-34
Asic2	-0.301065	0.971	0.997	1.14906e-58
Ranbp17	-0.301687	0.184	0.372	1.06194e-38
St5	-0.303959	0.214	0.408	5.83741e-40
Pgbd5	-0.304096	0.794	0.865	1.00348e-28
Crocc	-0.305397	0.251	0.448	3.10891e-39
Tef	-0.305535	0.352	0.531	1.7428e-34
Cyp7b1	-0.305553	0.5	0.649	8.80425e-27
Ror1	-0.305978	0.452	0.595	6.73495e-23
Dst	-0.307347	0.885	0.938	7.68029e-33
Jph4	-0.30757	0.42	0.593	7.37405e-33
Cacna1c	-0.30814	0.999	1	7.97395e-82
Gng7	-0.309376	0.474	0.612	2.70485e-27
Kcnip2	-0.316639	0.494	0.641	1.20536e-30
Dync2h1	-0.316863	0.596	0.724	2.60087e-28
Chd3	-0.318244	0.601	0.734	6.35039e-30
Syt17	-0.3184	0.522	0.671	6.13296e-31
Clmn	-0.319876	0.204	0.409	2.57892e-44
Ralyl	-0.321581	0.969	0.986	3.76994e-48
Zfp804b	-0.321618	0.681	0.786	1.66534e-20
Prkn	-0.321658	0.889	0.954	5.91116e-42
Kcng2	-0.325368	0.171	0.376	2.46727e-47
Ptprd	-0.325399	1	1	1.16745e-94
Trabd2b	-0.327465	0.065	0.249	5.03876e-52
Fnip2	-0.3277	0.239	0.44	4.6455e-42
Add2	-0.328513	0.846	0.896	9.56336e-37
Pakap	-0.328658	0.868	0.92	5.12753e-33
Ube2e2	-0.328745	0.991	0.997	2.46579e-59
Mgat5b	-0.329604	0.243	0.44	1.243e-40
Cdon	-0.331061	0.319	0.53	3.31136e-43
Prr16	-0.331774	0.359	0.537	6.00128e-32
Syt1	-0.332942	1	1	5.82981e-106
Map3k4	-0.333348	0.332	0.522	9.90294e-41
Cacnb2	-0.339011	0.995	0.999	6.16513e-76
Abcc8	-0.341772	0.143	0.374	2.33303e-60
Gm47283	-0.345046	0.644	0.804	1.22482e-31
Mast4	-0.34548	0.762	0.84	3.93322e-23
Arhgef4	-0.345802	0.334	0.538	1.63857e-42
Sh3d19	-0.345876	0.253	0.448	9.25048e-42
Aff2	-0.347088	0.444	0.61	1.17061e-34
Galnt16	-0.347341	0.59	0.747	2.59221e-37
Lgi1	-0.348157	0.703	0.821	1.67187e-36
mt-Co3	-0.348322	0.691	0.705	0.201789
Adcyap1r1	-0.348517	0.149	0.375	1.20831e-57
Gda	-0.348987	0.311	0.513	8.6521e-44
Olfm1	-0.349199	0.731	0.863	2.30541e-45
Eml6	-0.351105	0.891	0.936	8.62998e-41
Pcdh9	-0.351628	0.999	1	1.19778e-110
Chd7	-0.352124	0.206	0.417	3.18992e-47
Csmd3	-0.352275	0.98	0.994	5.2884e-74
Ppp1r13b	-0.352762	0.584	0.729	6.83669e-38
Grid1	-0.354307	0.907	0.96	1.94464e-49
St3gal1	-0.355929	0.046	0.273	6.78552e-77
Ank	-0.358332	0.679	0.806	2.36573e-41
Sorcs2	-0.362801	0.578	0.666	8.3248e-19
Stox2	-0.366542	0.908	0.957	2.7879e-52
Pcdh19	-0.366825	0.206	0.434	6.47136e-55
Mkx	-0.367521	0.283	0.491	5.11493e-46
Clvs2	-0.369768	0.518	0.684	1.17252e-38
A830036E02Rik	-0.370427	0.133	0.343	2.94784e-53
C1ql3	-0.371321	0.386	0.572	6.28143e-41
Col25a1	-0.37162	0.438	0.638	4.65253e-45
Fyco1	-0.372159	0.361	0.56	2.95113e-45
Phactr1	-0.375069	0.982	0.998	6.33956e-85
Cyth1	-0.375457	0.414	0.612	5.47062e-50
Ust	-0.377332	0.577	0.727	1.22608e-40
Tgfbr1	-0.380074	0.095	0.326	1.27786e-67
Grb14	-0.380637	0.163	0.41	8.60505e-67
Kmt2a	-0.385461	0.745	0.877	1.44527e-50
Srrm2	-0.386046	0.892	0.957	4.58896e-56
Sh3rf3	-0.386749	0.738	0.869	6.41621e-47
Frmpd4	-0.387553	0.981	0.995	9.94317e-74
Sema4d	-0.388448	0.273	0.509	1.07385e-57
Vps13c	-0.39067	0.799	0.901	9.25113e-54
Pnisr	-0.390962	0.933	0.971	1.02762e-71
Pknox2	-0.391855	0.52	0.684	1.70791e-41
Osbp2	-0.394083	0.836	0.911	1.82719e-55
Tnr	-0.394627	0.95	0.985	3.48115e-74
Ptk2b	-0.397466	0.832	0.916	2.04042e-54
mt-Co2	-0.399261	0.615	0.66	0.00111337
Stard13	-0.402184	0.122	0.379	2.1315e-75
Cpne6	-0.40497	0.61	0.773	3.06149e-51
D430041D05Rik	-0.406401	0.674	0.813	1.34994e-48
Syt7	-0.40908	0.953	0.979	9.04937e-72
Prdm5	-0.41204	0.287	0.525	1.15978e-57
Marchf1	-0.412997	0.893	0.958	1.5105e-62
Cblb	-0.415285	0.435	0.651	1.04855e-56
Lrfn5	-0.416951	0.98	0.995	1.74393e-85
Smarca2	-0.41741	0.567	0.741	2.86563e-53
Dscam	-0.418788	0.96	0.99	1.29143e-88
Ctdspl	-0.419453	0.521	0.712	6.38241e-56
Sybu	-0.422104	0.74	0.856	7.35481e-53
Ablim3	-0.422375	0.337	0.571	5.29856e-60
Foxo1	-0.422408	0.245	0.505	2.22255e-69
Fbxl7	-0.425969	0.24	0.463	2.40002e-51
Ntf3	-0.426	0.057	0.335	2.21103e-99
Calb1	-0.427302	0.089	0.354	1.12637e-85
Cacna1d	-0.429822	0.919	0.969	1.57259e-84
Sorbs1	-0.43093	0.934	0.978	4.66722e-89
Foxn3	-0.433704	0.655	0.817	4.78119e-58
Cntnap5b	-0.436326	0.708	0.831	1.36284e-40
Pdzrn4	-0.436966	0.348	0.535	1.11462e-40
Ryr1	-0.439918	0.189	0.41	3.23313e-55
Rtl4	-0.442301	0.556	0.738	1.91699e-52
Dab1	-0.446724	1	1	7.079e-244
Gria1	-0.452319	1	1	3.08701e-197
Slc44a5	-0.453486	0.704	0.849	2.19413e-61
Sidt1	-0.455817	0.505	0.723	8.49817e-67
Nfia	-0.455946	0.829	0.93	1.23199e-73
Adcy1	-0.456203	0.663	0.813	4.40015e-62
Kcnq3	-0.456696	0.98	0.995	5.88032e-108
Galnt13	-0.456909	0.562	0.744	5.55952e-59
Slit1	-0.461062	0.839	0.953	6.06185e-76
Fat4	-0.46109	0.173	0.46	6.01435e-86
Kcnb2	-0.469109	0.937	0.98	1.98136e-92
Thsd7a	-0.474123	0.752	0.884	3.38445e-67
Me3	-0.478971	0.668	0.849	1.21766e-74
Sipa1l2	-0.480166	0.385	0.647	7.87503e-75
Nhsl2	-0.481711	0.521	0.721	2.78693e-64
Iqgap2	-0.486088	0.879	0.966	5.83892e-95
Vwa3a	-0.489215	0.028	0.335	5.71202e-127
A830018L16Rik	-0.494304	0.78	0.916	1.13923e-80
mt-Atp6	-0.500213	0.644	0.722	5.77579e-11
Map7	-0.502615	0.617	0.821	4.8836e-87
Fry	-0.503333	0.895	0.968	9.844e-111
Tnrc6c	-0.504495	0.958	0.987	5.09625e-128
Rfx3	-0.505719	0.916	0.977	1.89561e-100
Trpc5	-0.506735	0.419	0.651	1.46946e-67
AC149090.1	-0.516289	0.908	0.967	1.66653e-101
Dpyd	-0.522343	0.717	0.875	6.44939e-80
Spon1	-0.522676	0.473	0.71	1.13167e-72
Lcorl	-0.525083	0.28	0.545	6.36798e-76
Cdk14	-0.531348	0.837	0.959	1.43384e-107
Zbtb20	-0.531867	1	1	2.47091e-208
Slc16a2	-0.532188	0.269	0.581	9.71688e-100
Negr1	-0.534442	0.999	0.999	6.05311e-183
Carmil1	-0.535699	0.382	0.644	3.78737e-86
Hlf	-0.543671	0.121	0.45	6.73932e-117
Sphkap	-0.548443	0.862	0.946	4.54202e-91
Kif26b	-0.55036	0.439	0.731	8.03048e-99
Cdh8	-0.556152	0.786	0.909	6.2967e-93
Nav2	-0.560776	0.971	0.995	8.08272e-157
Rasgrf1	-0.562212	0.957	0.987	3.32821e-142
Camk2b	-0.562999	0.901	0.961	2.12937e-110
Ccbe1	-0.568301	0.3	0.611	1.15935e-105
Adarb2	-0.583752	0.975	0.995	3.53136e-150
Tiam1	-0.593799	0.87	0.963	7.13367e-132
Miat	-0.595202	0.612	0.852	2.55012e-120
Sema5a	-0.595632	0.686	0.896	1.55165e-107
Ccdc85a	-0.598996	0.701	0.91	6.98093e-114
Itga8	-0.601735	0.665	0.863	3.80146e-113
Zbtb16	-0.605567	0.737	0.905	5.3431e-119
Jph1	-0.615988	0.553	0.792	1.65918e-106
Slit3	-0.617028	1	1	7.70575e-267
Camk2a	-0.617178	0.992	0.999	1.95178e-198
Dapk1	-0.61795	0.859	0.951	1.49518e-139
Rasgrf2	-0.62123	0.269	0.596	3.22491e-116
F730043M19Rik	-0.621405	0.158	0.532	9.12459e-144
Ahcyl2	-0.62605	0.89	0.974	3.40686e-132
Dscaml1	-0.637439	0.941	0.993	5.68291e-166
Ralgapa2	-0.649203	0.61	0.846	2.14876e-127
Tafa2	-0.670581	0.922	0.985	2.55543e-162
Cpne4	-0.672185	0.571	0.838	7.99816e-138
Csgalnact1	-0.675357	0.126	0.528	7.96739e-162
Rora	-0.677595	0.922	0.988	4.50203e-186
Dock10	-0.685341	0.845	0.967	2.40438e-157
Itpr1	-0.691439	0.547	0.821	4.34761e-138
Lrrtm4	-0.739642	1	1	0
Tspan18	-0.741318	0.198	0.566	6.36496e-138
Gm42418	-0.770492	0.99	1	1.88205e-191
Chst9	-0.782873	0.297	0.681	1.00052e-151
Kirrel3	-0.799045	0.971	1	3.8744e-252
Pde7b	-0.808362	0.375	0.754	1.89158e-167
Maml2	-0.814938	0.901	0.986	6.03016e-203
Adamts17	-0.820059	0.49	0.821	1.0524e-174
Slc4a4	-0.824938	0.62	0.899	2.4726e-176
Gm20754	-0.841702	0.936	0.993	4.62629e-264
Shisa9	-0.872166	0.866	0.985	5.53437e-251
Dgkh	-0.966266	0.803	0.972	1.9346e-268
Mctp1	-1.01624	0.903	0.994	0
Frmd4b	-1.15822	0.435	0.88	3.55192e-302
Egfem1	-1.19365	0.892	0.997	0
Pip5k1b	-1.24347	0.589	0.947	0

## Sheet: Overlap
FindMarkers of 2 datasts (Flx vs Cort, ECS vs Cort)
min percent = 0.1, logfc threshold = 0.1
Genes up in BOTH Flx and ECS (vs cort)	Genes up ONLY in ECS	Genes up ONLY in Flx		Genes down in BOTH Flx and ECS (vs cort)	Genes down ONLY in ECS	Genes Down ONLY in Flx
Overlap between Flx and ECS (132 genes)	ECS (up v cort) 78 genes	Flx (up v cort) 993 genes		Overlap between Flx and ECS (445 genes)	ECS (down v cort) 1006 genes	Flx (down v cort) 317 genes
Stxbp5l	Kcnq5	Gm16351		Egfem1	Sergef	Hecw1
Strbp	Nav3	Tacc1		A830018L16Rik	Prrc2a	Gm2824
Rab3c	Zfp462	Dmxl1		Ccdc39	Srrm1	Foxp1
Gabrb2	Dcc	Sergef		Mcu	Lingo1	Cyp7b1
Tcf4	Cntnap5a	Lingo1		Usp20	Tmod1	Bbs9
Nrg3	Sgcd	Nt5dc3		Pcdh1	Akap17b	Bcas3
Klhl2	Trps1	Tmod1		Rif1	Npdc1	Astn1
Sh3rf1	Cdh11	Cnnm2		Spock2	Cep290	Plppr1
6530403H02Rik	Adcy9	Gm28578		Septin3	Ep400	Ppfibp1
Cdr1os	Bsn	Kcnd3		Camkv	Arpc1a	St5
A230006K03Rik	Robo1	Dleu2		Cyth1	Dleu2	Fam117a
Ppp2r2b	Ctnna2	Fmn1		Smpd3	Pik3c2a	Snhg14
Malat1	5730522E02Rik	Gphn		Nek6	Pabpc1	Sh3kbp1
Khdrbs3	Mdga2	Ppm1e		Camk2b	Bcl7a	Rab27a
Tenm4	Gm2164	Dennd5b		Lgi3	Ptchd1	AW554918
Kcnip4	Ryr3	Pkia		C1qtnf4	Capzb	Gm46102
Sema3e	Zfp385b	Cdk18		Zfp423	Shc2	Ano2
Thsd7b	Xkr4	Lrig2		A630089N07Rik	Tyk2	Spon1
Nrg1	Kctd16	Snap91		Baiap2	Gcc2	Prdm5
Gm49678	Ccser1	Rngtt		Mlip	Nsun7	Snx24
Chsy3	Cntnap2	Celf1		Med13l	Rbm10	Nt5c2
Upp2	Slc24a3	Inpp5a		Kcnk10	Micu1	Immp2l
Parp8	Prkn	Srpk2		Zfhx4	Nfx1	Cdh8
Gpc5	Epha3	Far2os2		Srcin1	Birc6	Nrcam
Grm7	Galnt17	Olfm3		Ltbp4	Herc3	Gm12339
Sdk1	Opcml	Dgki		Ttc39c	Iqsec3	Mpzl1
Nrxn3	Gm32647	Ttll11		Plekha6	Zc3h14	Camk4
Mir100hg	C530008M17Rik	Iqsec3		Mad1l1	Cabp1	9530026P05Rik
Ano4	Phactr1	1500035N22Rik		Ctdspl	Egln1	Zc3h12b
Dpp10	Pde4d	Septin11		Cdon	Atad2b	Rspo3
Ext1	Gm10754	Ccnt2		Ttc17	Parp1	Eepd1
Meg3	Robo2	Serinc2		Dock11	Ngef	Plcg2
Nell1	Cadps	Pde10a		Add3	Actn4	Zbtb20
Plekha2	Frmpd4	Zmiz1os1		Slc1a1	Septin11	Cdh11
Sorbs2	Adgrb3	Ntrk2		Carmil1	Acin1	Ssbp2
Rian	Exoc6b	Gad1		Pla2g4e	Brinp3	Cacna1d
Fam155a	Mir99ahg	Lzts1		Grid1	Tspoap1	mt-Co3
Cacna2d3	mt-Nd5	Mir670hg		Zbtb16	Npnt	Ranbp17
Edil3	Gabrg3	Mllt10		Ccnd2	Ubxn4	Pls1
Pde4b	Nlgn1	Pitpnm3		Asphd2	Prkar2b	Map3k5
Lsamp	Gm26871	Cep83		Il1r1	Rapgef5	Olfml2b
Dgkb	Lrrc4c	Rnf112		Itpr1	Mms19	Scaper
Cntnap5c	Shisa6	Synpo		Chd3	Bcr	Greb1l
Grip1	Rere	Kif21b		Vwa3b	Bicdl1	Magi1
Exoc4	Mgat4c	Ssbp3		Pacsin2	Slc38a1	Macf1
Etl4	Reps2	Pcdh8		Mxd4	Sugp2	Lyst
Sox5	Agbl4	Gm3294		Tiam1	Eps15l1	Gm1604a
Tenm2	mt-Cytb	Mir124a-1hg		Srek1	Phrf1	Syt16
Ssh2	mt-Co1	Ppp4r2		Vgll4	Tango2	Rgl1
Acvr1c	Ulk2	Xpo1		Ust	Odr4	Zeb2
Syn2	Tmem178b	Nrep		Sh3d19	Camsap1	Gm10605
Tcf12	Dync1i1	Nrp1		Atp9a	Mphosph9	Ksr2
Grm1	Syt1	Mtmr12		Adamts17	Gucy1a2	Alms1
Gpm6a	Kcnc2	Prkag2		Brd9	Inpp4a	Kcnq3
Unc5d	Dmd	Bmpr2		Rasgrf2	Actl6b	Igsf8
Sgcz	Marchf1	Arhgap29		Scn3b	Ppm1l	Tmem117
Epha5	Galntl6	Stau2		Map1b	Atp1a1	Ivd
Slc35f4	Nxph1	Necab2		Fam163b	Lrp1	Robo1
Cntn4	Erbb4	Batf3		Tnrc6c	Kcnmb4	Frmd4a
Gabrb1	Cadm2	Stk40		Kcnc3	Rnf112	Tef
Hs6st3	Nrxn1	Snx9		Actn2	Inka2	mt-Nd1
Rims1	Chrm3	Col11a1		Cemip	Synpo	Elavl3
Sh3gl2	Ctnnd2	Nol4l		Pde1b	Rabl6	5730522E02Rik
Syn3	Cacnb2	Adam23		Rbm5	Hid1	Aopep
Grik2	Schip1	Dlgap3		Safb	Ssbp3	Gria1
Specc1	Fgf12	Nlk		Hectd4	Esf1	Mtus2
Pcsk5	A230057D06Rik	Fam81a		Bptf	Shkbp1	Spata13
Sv2b	Inpp4b	E2f3		Ddx5	Cnot10	Ezh1
Grik4	Hs3st4	Trpc6		Jph4	Neurod2	4933412O06Rik
Rbms3	Kcnh7	Tnpo1		Lgi1	Usp2	Ryr3
Pcdh7	mt-Nd4	Epha7		Ror1	Plxdc2	Efnb3
Pde1a	Naaladl2	Col4a2		Sidt1	Ist1	Cdk5rap2
Gls	Runx1t1	Ppp1r37		Lct	Xpo1	Scn1a
Large1	Dok6	Ppp1r10		Lzts3	Zhx3	Rfx3
Rasgrp1	Ntm	Jazf1		Arfgef3	Calm1	Sil1
Wipf3	St6galnac3	Etv3		Cables1	Tut4	Itga4
Xkr6	Fgf14	Asap1		Dst	Nmt1	Vps13c
Cntn1		Hpca		Slc4a3	Ddx24	Eda
Sntb2		C130071C03Rik		Slc16a10	Atp8b2	Fam189a1
Epha6		Rev3l		Diaph2	Nol4l	Cdh12
Gria4		Inf2		Tmem150c	Dlgap3	Atxn7l1
Fam135b		Gabra1		Ankrd26	Supt16	Ralyl
Fstl4		Nptx2		A830036E02Rik	Riok3	Tspan33
Grm5		Ptprk		Agap1	Ints6	Cntnap2
Neto1		Tcaf1		Nsf	Srsf6	Pag1
Dock4		Focad		Gm45159	Strn4	Dcaf6
Astn2		Itpk1		Daam1	Cbfa2t3	Dennd1a
Rimbp2		Grem2		Pknox2	Trpc6	Lmo3
Csmd1		Atxn10		Map2k5	Mafg	Kctd4
Hcn1		Mtcl1		AC149090.1	Snapc3	Tbc1d1
Ptprt		Ntng1		Grik3	Synrg	Nfia
Cpe		Glce		Gfra1	Spag9	Tnxb
Prkcb		Airn		Ccpg1	Sufu	Slc15a2
Slc4a10		Napb		U2surp	5330417C22Rik	Csrnp3
Slc8a1		Hmbox1		Rps6ka2	Chd6	Echdc2
Faf1		Gbf1		Fbn1	Ythdc1	Rapgef2
Spock1		Sipa1l1		Mgat5b	Sorl1	Kansl1l
Rgs6		Pxdn		Fat4	Smurf1	Tnfrsf19
Oxr1		Tmcc1		Stx2	Tcerg1	Prkn
2210408F21Rik		Catsper2		Wasf3	Skiv2l	Atrnl1
Efr3a		Clec16a		Pdzrn4	Otud5	Dsp
Amph		Nbeal1		Diaph1	Kcnc1	Galnt10
Slc35f1		Tet2		Lrp11	Anks1	Smyd3
Rabgap1l		Fam117b		Foxk1	Map9	B3galt2
Akap6		Ube2k		Nop56	Rab12	mt-Co2
Kcnn2		Ubr3		Slc12a5	Ntng1	Phactr1
Ncam2		Sv2c		Begain	Mtcl1	Tmem132a
Thsd4		Slit2		Nrbp2	Rbbp6	Lingo2
Snap25		Vmp1		Matk	Cdadc1	Ccdc34
Unc5c		Cwc27		Bcl11b	Mpp2	Dnah2
Tenm3		Syn1		Sik2	Sec24d	Hap1
Nptn		Cdh4		Actb	Crtc1	Fam122a
Sorcs3		Atp1b3		Cc2d2a	Psd	Per3
Snhg11		Dock3		Atp2b3	Eif3c	Klhl5
Pex5l		Itga6		Fam133b	Hook1	Vwa8
Magi2		Kctd1		Sema4d	Clec16a	Raver2
Tanc1		Slc20a1		Prrt1	Fnbp4	Tnip2
Caln1		Tspan5		Pip5k1b	Eftud2	Ttc14
Rbfox1		Csmd2		Stard13	Dnajc7	A230077H06Rik
Brinp1		Dag1		Ylpm1	Hectd1	Kcnt2
Gpm6b		Rgs17		Dync2h1	4930570G19Rik	Rerg
Pcdh15		Baz1a		Sorcs2	Nsa2	Arid1b
Nkain3		Ube2e3		Slit3	Rrp1b	Sgip1
Tmeff2		Slco3a1		Rapgefl1	Senp6	Mapk10
9530059O14Rik		Ptprs		Sort1	Miga1	Mycbp2
B830012L14Rik		Gprc5b		Lrrn2	Ip6k2	Tmem132e
Ptk2		Chka		Syt17	Mrpl48	Ccdc88a
Aff3		Rab11fip3		Ralgapa2	Unc13a	Prtg
Rapgef4		E130304I02Rik		Gm12216	Celf5	Nedd4l
Adgrl3		Nr6a1		Snx29	Ncs1	Cys1
Rims2		Cnr1		Ppp1r14c	Mapk8ip3	Apcdd1
		Fam171a1		Sec14l1	Tspan5	Gpc4
		Ptprg		Thbs3	Rap1gap	Itsn1
		Rasa2		Iqsec2	Tial1	Gm2762
		Stx4a		Nav2	Csmd2	Ccdc85a
		Tsga10		Arhgef4	Gse1	Robo2
		Hmgcs1		Acvr2a	Akap8	Mbp
		Pfkfb3		Dpyd	Rbm33	Neurl1b
		Iqsec1		Dab1	Rhobtb2	Pard3b
		Hsp90b1		Ccnl2	Ptprs	Sytl5
		Ap2a2		Arhgef28	Pnkd	Frmpd4
		Dnajc5		Spns2	Gprc5b	Thra
		Gpr83		Mapre3	Ppig	Macrod2
		Pard3		Zfyve28	Ddx42	Tnik
		Usp46		Ctif	Wdfy1	Ppfia2
		Pi4ka		Sms	Smyd2	Lrfn5
		Ppp3r1		Mctp1	Mcmbp	Heg1
		Rab6a		Cep250	Trank1	Mindy4
		Ogdh		Ptpro	Cpd	Prkg1
		Cpeb4		Gabbr2	Btbd7	Syt10
		B4galt1		Pakap	Myo1d	Myef2
		Rock2		Smc3	Axin2	Rab30
		Pla2g7		Hdac1	Phip	B3galt1
		Fam13c		Gabra5	Gm1043	Panx2
		Usp29		Nr3c2	Agpat3	Ptk2b
		Myo9b		B3gat1	Setbp1	Lypd1
		Diras2		Sptbn4	Washc4	Slc17a5
		Rnf182		Srrm2	Apc2	Ankrd6
		Hs3st2		mt-Nd3	Iqsec1	Gabrg3
		Zbtb38		Nkain2	N4bp2l1	Cpne4
		Fosl2		Pdgfa	Ipo5	Grid2
		Dab2ip		Cap2	Ep300	Kcnk2
		Mpped1		Ccdc57	Neurl1a	Rasgrf1
		Lyzl4		Kcnn3	Taf1d	Med12l
		Zfyve9		Tgfbr1	Srsf9	Stxbp6
		Xpo6		Syt7	Chd8	Palmd
		Dot1l		Tafa2	Tmem132b	Slc12a6
		Tmem135		Rb1cc1	Desi1	Il1rapl2
		5031425E22Rik		Gng7	Hlcs	Nmnat2
		Col6a1		Srrm4	Rock2	Klhl29
		Cpne7		Itga8	Myo9b	Rit2
		Kif6		Bclaf1	Caprin1	mt-Nd2
		Ddx50		Ddx46	Tpm3	Ptbp3
		Peak1		Aff2	Zmym3	Mgat4c
		Ppfia3		Ankrd13a	Zcchc18	Csmd3
		Wdr26		Kcnab2	Rtf1	Otof
		Tpst1		Adarb2	Agap3	Lhx9
		Usp32		Unc80	Senp3	Cacna1e
		Ncoa6		Olfm1	Tomm40	Stra6
		Ptgs2		Hlf	Scarb1	Tgfbr3
		Trpc4		Arhgap21	Dot1l	Abca8b
		Taf1		Fhad1	Mvb12b	Slc1a3
		Tshz2		Sltm	Vipr1	Ftx
		Esco1		Bcl6	Uba2	Galnt13
		BC005561		Mpc1	Ppfia3	Nek10
		Ppm1h		Fam193b	Uba5	Colgalt1
		Cemip2		Srsf11	Naa40	Pdcd4
		Efr3b		Kirrel3	Upf3b	Dgkg
		Prkar1b		Auts2	Irak1	Golm1
		Stxbp5		Osbp2	Prpf40a	Car4
		Crtac1		Tgfa	Jakmip1	Dnm1
		Hrh2		Cacna1h	Hnrnph1	Prex2
		Cobl		Fnip2	Tecpr1	Zmat4
		Xpr1		2010300C02Rik	Pde7a	mt-Cytb
		Klf7		Dtd1	Zfp692	mt-Co1
		Hmgcr		Maged1	Orc4	Nbea
		Gm34567		Me3	Ash1l	Lmo1
		St3gal5		Dock10	Cnih3	Thap3
		Fbxo11		Luc7l3	BC005561	C230057M02Rik
		Rsrp1		Adcy1	Tnks1bp1	Hdac8
		9430041J12Rik		Trabd2b	Rundc3a	Ccnjl
		Sox11		St3gal1	Mta3	Cblb
		Smim14		Rbfox3	Coro2b	Ankrd12
		Arhgef7		Pds5b	Gm34567	Nfib
		Timp3		Grb14	Mark2	Pnck
		Atrn		Prkcz	Prkar1a	Chl1
		Fam78b		B4galt5	Rufy1	Pcdh9
		Synj1		Col23a1	Lars2	Fbxl7
		Fam126b		Cdc42bpa	Arhgef7	Tjp1
		Snca		Dgkh	Psip1	Peli2
		Dlc1		Ypel2	Pnn	Susd1
		Nos1ap		Trpc5	Hspa4	Gm5577
		Slc30a3		Lrch3	Scaf4	Slit1
		Sgsm3		Trerf1	Slc30a3	Asic2
		Ptprz1		Arhgef25	Sptbn2	Tgfb2
		Top1		Appl2	Cabin1	Mdga1
		Tasp1		B230307C23Rik	Abcc5	Taco1
		Lemd1		Wwc1	Dlgap4	Tbc1d8b
		Bclaf3		Nsmf	Zer1	mt-Atp6
		Tox		Man1c1	Brwd3	Cfap44
		Atp1b1		Rufy2	Pcp4	Gm42418
		Dlgap4		Col25a1	Slc22a23	Chrna7
		Map2		Jph1	Erlec1	Gm35339
		Sulf2		Calb1	Sv2a	Lamb1
		Smg6		Plk5	Kcnk12	Arhgap26
		Shroom4		Gabrd	Ybx1	Wasf1
		Extl3		Slc7a8	Eif3a	Arhgap12
		St8sia5		C1ql3	Vcp	Zeb1
		Abhd12		Map3k4	Eif4g2	Emx2os
		Cs		Tub	Pak6	Baz1b
		2810455O05Rik		Ksr1	Slc25a23	Dync1i1
		Luzp2		Ptpra	Samd4	Cfap74
		St7		Hsp90ab1	Spred1	Ccdc148
		Kdm2b		Slc44a5	Speg	Nsg2
		Pparg		Foxn3	Ahdc1	Ubash3b
		Samd4		Eri3	Adam15	Syt1
		Spred1		Add2	Zfp445	Celf2
		Pam		Vwa3a	Lemd3	Cdkl1
		2900089D17Rik		Gnal	Dimt1	Tnrc6b
		Hspbap1		Lrrc4b	Snrnp48	Ptk7
		Actr2		Pip4k2a	Lig3	Gria2
		Gm43847		Tspan7	Acot7	Gabra2
		Htt		Doc2b	Klc2	Gm31816
		Atp11c		Sparcl1	Atxn1	Dlg5
		Ldlrad4		Tmcc2	Mtch1	Marchf1
		Dner		Scn3a	Smc6	Tbc1d16
		Grin2b		Swt1	Rps6kb1	Ppp2r3a
		Gak		Rock1	Ncor2	Akain1
		Tspan9		Smarca2	Nfix	Pced1b
		Serpinb6a		Lrrtm4	Smarcc2	Wipf2
		Smarcc2		Mfap3	Gpd1	Mfsd13b
		Nfix		Dagla	Slc9a9	Kiz
		Ncor2		Clmn	Ints6l	Elmod1
		Marchf11		Nedd4	Pou6f1	Dnah5
		Tll1		Mkx	Cluap1	Cdk14
		Nfat5		Acyp2	Limk2	Ube2e2
		Necab3		Tro	Mrps6	Scn9a
		Spink10		Rph3a	Cdyl	Sybu
		Noct		Myo5b	Prpf40b	Cadm2
		Traf5		Galns	Myo18a	Nhsl1
		Sorcs1		Nr3c1	Tpr	Emp2
		E230016M11Rik		Gabpb2	Hacd3	Sdccag8
		Nptxr		Cpne6	Srsf2	Btbd9
		Myo18a		Cntnap5b	Ktn1	Pnrc1
		Grm8		Disc1	Ilf3	Fam13a
		Tmc6		Mdn1	Uchl3	Vrk1
		Mylip		Pkd1	Smchd1	Mccc2
		Reln		Sh3pxd2a	Armc9	Cacnb2
		Cacng2		Pgbd5	Sacs	Msra
		Slc6a8		Rras2	Nrxn2	Ncor1
		Shb		Pde7b	Setd2	Tnr
		Ghr		Camk2a	Smad4	Schip1
		Lrfn2		Ldlrad3	Prrc2b	Fry
		4921539H07Rik		Vav3	Cstf2	St6galnac5
		Nrxn2		Cwf19l2	Ncapd3	Gramd1b
		Sh2d5		Il1rap	Arid4a	Stag1
		Gpc6		Gfra2	Lonrf2	Arhgap39
		Casc4		Traf3	Pou2f2	Crym
		Cpne9		Kmt2d	Mfsd4a	Ak5
		Ndfip1		Ptma	Tasor	Prr16
		Tanc2		Arhgap15	Kat6a	Sncaip
		Atp9b		Adcyap1r1	Ssb	Mpdz
		Arhgef11		Rogdi	Alcam	Smc2
		Mmp16		Rsrc2	Tnk2	Rtl4
		Lrrc3b		Fam114a2	Usp15	Pbx1
		Adam19		Slc43a2	Sh3bp5	Cadps2
		Ank2		Mbnl2	Plppr4	Iqgap2
		Adamts6		Tenm1	Cep89	Cenpp
		Rassf8		Shisa7	Prox1	Esrrg
		Alcam		Gtf2i	Klc1	Jun
		Pip5k1a		Cacna1c	Xrn1	Sez6l2
		Enox1		Ubr2	Nsun2	Ptprd
		Prkab2		Ntf3	Csnk2a1	A330008L17Rik
		Snx1		Bicral	Ncl	Wwox
		Elmo1		Abcc8	Hbs1l	Nalcn
		Retreg1		Igfbp5	Gmcl1	Ahi1
		Pantr1		Gm12122	Ube2o	9530052E02Rik
		Mapk12		Gm31615	Hip1	Parvb
		Fbxw7		Aifm3	Prdm11	Depdc5
		Gm35161		Gigyf1	Rrp1	D430041D05Rik
		Snta1		Phf24	Crmp1	Eml6
		Prox1		Bod1l	Rab11fip4	Slc6a15
		Zfp407		Gnas	Stx1b	Ttc26
		Ube2g1		Nwd2	Stip1	Map2k6
		Gm20642		Epb41l1	Ski	Zhx2
		Galnt18		Fam131a	Ptpn11	Cyfip1
		Ccdc88c		Elmsan1	Elmo2	Rps6ka5
		Zdhhc18		Parm1	Tent4b	2700049A03Rik
		Dzip3		Cep112	Taf3	Dok6
		Nsun2		Zfp804b	Gnaz	Pitpnc1
		Gdi1		Ntng2	Ranbp2	Flt3
		Gatad2b		Sobp	Celsr2	Abcb7
		Arhgap32		Tmem178	Ppargc1b	Dscaml1
		Psmd1		Frmd4b	Cul1	Tox3
		Pum2		Slc4a4	Rsf1	Adk
		Atp2a2		Castor2	Lrp8	Fgf14
		A730060N03Rik		Lcorl	Kif3a
		Dlg4		Cttnbp2	Cuedc1
		Wdr47		Gm46123	St3gal3
		Ube3a		Grina	Eif4a1
		Agrn		Ablim3	Napa
		Stx1b		Miat	Slc8a2
		Thrap3		Gda	Ttc4
		Ski		Rasa1	Agfg2
		Prlr		Rnf169	Sirpa
		1600020E01Rik		Fam49a	R3hdm2
		Mast2		B3galt5	Lrch1
		App		Dnm3	Sgta
		Spry2		Kif26b	P4ha1
		4930415C11Rik		Eml4	Cir1
		Ppargc1b		Gm17167	Rptor
		Elavl2		Spag6l	Selenow
		Lrp8		Faah	Syne1
		Marchf3		Dscam	Yeats2
		Eif4g3		Mgll	Ywhag
		Napa		Gfod1	Kif1c
		Ipo11		Kcnip2	Ubr4
		Cnrip1		Ccbe1	Basp1
		Cux1		Elfn2	Ankib1
		R3hdm2		F730043M19Rik	Rufy3
		Cul3		Dapk1	Zcrb1
		Kcnk1		Chd7	Kmt2e
		Htr4		Pnisr	Gpr137c
		Usp9x		Map7	Rnf20
		Hip1r		Unc5a	Atrx
		Akap13		Chst9	Snx6
		Frmd6		Pcdh19	Thoc2
		Rad54l2		Ppp1r16b	Fam171b
		D5Ertd579e		Kitl	Abhd6
		Rbpj		Glis3	Patz1
		Gm26652		Chrd	Gprasp1
		Mir22hg		Nexmif	Cltb
		Rnf38		Sphkap	Herc4
		Csnk1g3		Snrnp70	Dhdds
		Cltb		Rreb1	Smap1
		Cdh2		Mmd2	Map6
		Ece1		Anapc5	Phf2
		Zyg11b		Rnpc3	Tmem131
		Apba2		Cntnap1	Rasgef1a
		Spock3		Fbxo41	Eif5
		Pdzrn3		Sema5a	Ehd3
		Man1a2		Slf2	Aplp2
		Zfp280c		Ttc28	Socs7
		Pik3r3		Csgalnact1	Pdzd2
		Src		Crocc	Mef2d
		Sel1l		Galnt16	Ptchd4
		1700111E14Rik		Nhsl2	Slitrk3
		Ascc3		Sipa1l2	Zkscan3
		Cadm3		Sh3gl3	Hnrnpd
		Ppip5k1		Fam184a	Jph3
		Trim33		Gm20754	Sec16a
		Copg2		Kcng2	Tcf25
		Arhgef17		Atad2	Slc39a11
		Ube2d2a		Sptbn1	Rab3ip
		Pdzd2		Thsd7a	Csnk1a1
		Gm30551		Atf6b	Ggt7
		Ptchd4		Cmss1	Becn1
		Tsnax		Camk2g	Dpf1
		Mei1		Mrtfb	Dmtf1
		Gm28320		Maml2	Dcp1b
		Cacnb4		Negr1	Mia3
		Gabrb3		Itpka	Srsf5
		Lrrc4		Abca5	Syncrip
		Elavl4		Crebbp	Kri1
		Galnt7		4732471J01Rik	Plec
		Relch		Pabpn1	Ripor1
		Mras		Tiam2	Yme1l1
		Cdkl5		Safb2	Tmlhe
		Ggt7		Faim2	Cebpz
		Camk2d		Tnrc6a	Prkaca
		Map7d2		Kcnb2	Ctdsp2
		Fndc9		Akap8l	Nudt3
		Psme4		Ppp1r13b	Ilrun
		Gramd1a		Kcnk9	H2afy
		Necab1		Camkk2	Snx30
		Plppr2		Mast4	Slc44a2
		Mib1		Zranb2	Cdh10
		Tmlhe		Sorbs1	Kmt5a
		Plch2		Tspan18	Golga4
		Csnk1g1		Stox2	Hspa8
		Paxbp1		Vps13a	Atp11a
		Mapkapk2		Arsb	Zfp664
		Myo16		Clk1	Shank2
		Shisa4		Epb41	Dnm2
		Csde1		Macrod1	Arhgef2
		Golga4		Dpysl2	Srebf2
		Plcl2		Son	Cyfip2
		Bhlhe41		Gm26917	Dok5
		Fhl2		Tnrc18	Hdgfl3
		Nrg3os		Dixdc1	Wdr12
		Clstn1		Sh3rf3	Ptch1
		Srebf2		Nr1d2	Nfasc
		Dok5		Cygb	Elf2
		Ptch1		Nuak1	Dennd5a
		Gm43445		Dbn1	D10Wsu102e
		Nfasc		Shisa9	Ccdc149
		Meis2		Arglu1	Nipbl
		Fgf13		Ryr1	Chst1
		D10Wsu102e		Cecr2	Gm12940
		Slc9a7		Ttc3	Nrd1
		Capn15		Slc16a2	Fyn
		Kcng1		Smo	Kif1a
		Csdc2		Kmt2a	Arhgef10l
		Dlg2		Sh3gl1	Msl1
		Abl2		Prdm8	Kcng1
		Cacna2d1		Vstm2b	Lpcat1
		Slc41a2		Slc6a1	Anks3
		Numb		Foxo1	Gtf3c1
		Dpy19l3		Sfswap	Kcnj6
		Cers4		Ank	2610035D17Rik
		Ift43		Il16	Psap
		Zbtb7a		Mmp17	Gripap1
		Tfdp2		Lmtk3	Bdp1
		Slc25a51		Gm47283	Zmynd11
		Hs6st2		Fyco1	Epc2
		Smoc2		Itsn2	Atp6v0b
		Nktr		Septin8	Smoc2
		Pde9a		Kalrn	Tra2b
		Oprd1		Slc26a10	Nktr
		Sez6l		Nav1	Sez6l
		Cyb5b		Ahcyl2	Crtc3
		Pfkp		Rora	Luzp1
		Ephb1		Slc29a4	Ephb1
		Grasp		Cul9	Lrrfip1
		Mpp6			Tmcc3
		Wdfy3			Nisch
		Tle1			Camsap2
		Vps50			Phlpp1
		Bdnf			Rcan1
		Stx6			Cdk8
		Calm2			Gucy1b1
		Pcsk2			Hs2st1
		Susd4			Gm47591
		P3h2			Herc2
		Slc2a13			Brap
		Kcmf1			Pcyt2
		Pias2			Slc38a10
		Unc13b			Susd4
		Gm42456			Odf2
		Wnk2			Ajm1
		Rnf130			Cenpc1
		Erc1			Mtch2
		Rgs7			Wnk2
		Fryl			Smg1
		Hira			Arfgap1
		Gdpd5			Asb7
		Nxpe4			Rai1
		Mtdh			R3hdm4
		2310002F09Rik			Plekhm2
		Fam219a			Spast
		Etv5			Casp8ap2
		H3f3b			Fam219a
		Etnk1			Pgap1
		Maml3			Prox1os
		Ncan			Tmem234
		Zfp609			Tmem131l
		Fmnl2			Med25
		Plcxd3			BC005537
		6430548M08Rik			Tbkbp1
		Col4a1			Gm49797
		Tyro3			Sbno1
		Acsl5			Zc3h7a
		Ythdf3			Hnrnpdl
		A930015D03Rik			Dnm1l
		Myh10			Pkig
		Arnt2			Bace1
		Fndc3a			Pdcd11
		Wdr7			Bicra
		Naf1			Actn1
		Cdk13			Micu3
		Pcnx2			Kbtbd11
		Slc26a4			Zc3h7b
		Baz2a			Ptpre
		Efna5			Ndrg4
		Ckap5			Hace1
		Dip2c			Baz2a
		Xylt1			Celf3
		Prkce			Rfc1
		Snd1			Ap5z1
		Ppp4r4			Mink1
		Hspa5			Ptprj
		Erbin			Ppt1
		Fat3			Prkce
		Dlgap2			Ccdc93
		Lpgat1			Ankrd27
		Arsj			Map2k4
		Ttc39b			Fat3
		Strn3			Pxn
		Zfp451			Nrgn
		Usp8			Larp1
		Ppp4r3b			Hnrnpl
		Rangap1			Map4k4
		1700025G04Rik			1700025G04Rik
		Fgd4			Med27
		Prpf38b			Gpr107
		Ogt			Etv6
		Sertad2			Ranbp9
		Sema4a			Palm
		Gm44151			Abce1
		Ptn			Map7d1
		Cask			Mgat3
		Chga			Tshz3
		Aatf			Chd4
		Mapt			Sntg2
		Megf11			Mga
		Osbpl8			Metap2
		Mgat3			Ggnbp2
		Jak1			Hectd2
		Foxk2			Nectin1
		Klhdc10			Tet3
		Arhgap6			Txnrd1
		Ggnbp2			Rrnad1
		Zfand3			Hnrnpa3
		Hectd2			Map3k10
		Igsf9b			Cacng3
		Nectin1			Slc23a2
		Tet3			Mtor
		Tsc22d1			Nploc4
		Nnat			Btaf1
		Cacng3			Cd2ap
		Dclk1			Anxa6
		Fchsd2			Sema5b
		Taf15			Dclre1c
		Slc23a2			Kif5b
		Papss1			Sdk2
		Nploc4			Spred2
		Btaf1			Cald1
		Stac2			Fxr1
		Plpp4			Sf1
		Pcmt1			Banp
		Ino80			Kcnc4
		Plcb4			Usp33
		Panx1			Pxylp1
		Arhgap23			Epha10
		Adcy8			Polb
		Rasal2			Polg
		Zmiz1			Ankrd33b
		Ptpn5			Hsph1
		Adamts18			Vps37b
		Plxna2			Top2b
		Epha10			Nrp2
		B4galnt3			Naa35
		Jade3			Rab6b
		Syt14			Zfp950
		Ankrd33b			Firre
		Psma3			Ttyh1
		Hsph1			Cxxc5
		Nyap2			Clip1
		Zdhhc2			Nphp4
		Kcnip3			Akap9
		Sec24a			Tmem63b
		Zfpm2			Tnfrsf25
		Ldb2			Nfkb1
		Ttyh1			Prr12
		Chd9			Prpf39
		Rapgef6			Rdx
		Gm10419			Klhl32
		L3mbtl3			Serbp1
		Ano3			A330076H08Rik
		Arfgef2			Zc3h15
		Zfp157			Kcnb1
		Man1a			Zmym2
		Epb41l4b			Slc24a4
		Bach2			Adck1
		Zmym2			Gpr158
		Blmh			Kcnq2
		Gm15155			Srpk1
		Slc24a4			Anxa11
		Pak7			Kif21a
		Mcc			Arf3
		1700016P03Rik			Cnot3
		Tra2a			St13
		Anxa11			Adgrb1
		Kif17			Rnf214
		Mecp2			Fam120a
		St18			Slc38a2
		Nup98			Gas7
		Adgrb1			Aplp1
		Cdk5rap1			Coq8b
		Ptpn4			Nrg2
		Itgb8			Hspa4l
		Ehbp1			Syngap1
		Zdhhc20			Ercc5
		Gpr162			Cers1
		Arid3b			Ppp1r12a
		Trhde			Mark1
		Dhx30			Sf3b1
		Robo3			Man2a2
		Rspo2			Git2
		Myo9a			Shank3
		Svop			Mphosph8
		Alk			Igsf11
		Slc17a7			Sec14l2
		D930016D06Rik			Rhbdl3
		Khdrbs2			Fbrsl1
		Phka2			Svop
		Ttc19			Ddx39b
		Arhgap42			Cep162
		Grin2a			Mical3
		Magi3			Map3k13
		Garem1			Slc17a7
		Ireb2			Mark3
		Mir9-3hg			Gon4l
		Marchf4			Khsrp
		Abhd2			Brsk2
		Pspc1			Ttc19
		Ywhaz			Mid1
		Kras			Cramp1l
		Nmt2			Terf2
		Dgkz			Mir9-3hg
		Klhl3			Marchf4
		Atf2			Nmt2
		Blnk			Tlk1
		Smc5			Gpi1
		Ankrd13b			Dgkz
		Slc1a2			Klhl3
		Chd5			Fbxo10
		Rtn4rl1			Ecpas
		Pcdh17			Celsr3
		Adam12			Zfp512b
		Med15			Fgfr1
		Baalc			Uck2
		Trio			Smc5
		Gsg1l			Sncb
		Cntnap4			Stk32c
		Mirg			Znrf1
		Slc25a12			Tent4a
		Slc25a36			Mtf2
		Ttyh3			Pacsin1
		Manf			Trpm3
		Stac			Ergic1
		Igsf21			Gclc
		Sez6			Dmtn
		Atp2b2			Auh
		Map4			Gsg1l
		Gm16183			Ap3d1
		Sulf1			Irf2
		Sgms1			Ccdc186
		Ube2w			Rpl15
		Gm36975			Mapre2
		Chuk			Ttyh3
		Fkbp5			Matr3
		Hnrnpll			Rad50
		Ankrd17			A830082K12Rik
		Gpatch8			Atp2b2
		Car12			Brd1
		Galnt11			Tmem38a
		Rhoq			Mllt6
		Otud7a			Plxna4
		Cmip			Car12
		Bin1			Frmd5
		Frmd5			Phf3
		Smap2			Sptlc1
		Podxl2			Trim9
		Arhgap10			Sh3glb2
		Trim9			Rbm28
		Fgfr2			Fbxl16
		Rbm28			Atp11b
		Srgap2			Kif2a
		Faap100			Eif4g1
		Nectin3			Sgsm1
		Clmp			Ankhd1
		Qk			Secisbp2l
		Eno2			Pip5k1c
		Pip5k1c			Gnl2
		Col27a1			2610507B11Rik
		Adcy5			Epn2
		Umad1			Ppp2r2c
		4632427E13Rik			Fxr2
		Med13			Mapk8ip2
		Lhfpl3			Hdac6
		Clstn2			Nova2
		Hecw2			Eif2d
		Catspere2			Map1a
		Pcmtd1			Itch
		Rbm6			Napg
		A330093E20Rik			Wscd2
		Chst11			Jakmip3
		Usp47			Rtn1
		Lmo4			Trp53bp1
		Dgke			Myh9
		Smarcc1			3110082I17Rik
		Myh9			Camkk1
		Nek1			Usp10
		Gmeb2			Plekhg5
		Setd5			Foxo6
		Gxylt2			Rgl2
		Atp8a1			Fermt2
		Fer			Iqce
		Ap2a1			Ubap2l
		Ppp2r5c			Slc30a9
		Gm3764			Ap2a1
		Slc7a4			Gm3764
		Inpp5f			Cnnm3
		Rara			Sirt2
		Tbc1d5			Agap2
		Mapk4			Eef1a2
		Marchf6			Eif2s2
		Ildr2			Slc6a6
		Ctnna3			Hnrnpa2b1
		Zfp697			Ildr2
		Rnf157			Pcm1
		Smarca5			Huwe1
		Trip12			Lrrn1
		Glis1			Zfp943
		Gm12536			Smarca5
		Ncam1			Abcf1
		Ppl			Chordc1
		Prmt8			Ctr9
		Zc3h12c			Adar
		Trim2			Soga1
		Apba1			Prmt8
		Mon2			Tacc2
		Slc7a14			Hpcal1
		Mblac2			Taf4
		Iqgap1			Fam13b
		Ap2b1			Mon2
		Bmp1			Mcf2l
		Prkcg			Dicer1
		Grb2			Nckap1
		Dmxl2			Tafa5
		Ptpn12			Vash1
		Cyp11a1			Tex2
		Zmym4			Cog4
		Ank1			Ptpn12
		Ddi2			Atxn2l
		Iglon5			Zc3h13
		Cnksr2			Ddi2
		Oga			Camta2
		Ntrk3			Ppp1r1a
		Atp6v1h			Ppfia1
		Septin7			Ubr5
		Hdac4			Ntrk3
		Trnp1			Olfr46
		Gramd4			Hdac7
		Hdx			Kdm6b
		Pde4dip			Osbpl3
		Rnf111			Kdm7a
		Hivep3			Spen
		Prkca			Rbm26
		Canx			Adcy3
		Chgb			Entr1
		Nin			Mast1
		Rnf150			Nin
		Rnf217			Rtn4r
		Pde4a			Ppfia4
		Got2			Rnf217
		Atxn2			Pde4a
		Kif5c			Ltn1
		Stxbp3			Cry2
		Drc3			Pcf11
		Lrp12			Ndufa10
		Gpr22			Timm44
		Tpm1			Ccar1
		A830012C17Rik			Stk19
		Acap2			Kif5c
		Gmeb1			Dusp11
		Ociad2			Nck2
		Comt			Mfhas1
		Shank1			Shank1
		Dock7			Gas5
		Tafa1			Gabbr1
		Rgs8			Ephb2
		Apbb2			Fbxl20
		R3hdm1			Arntl
		Prex1			Foxo3
		Gpr45			Zfp704
		Arr3			Hnrnpul1
		Zfp704			Abr
		Tmem108			Dlst
		Slc6a17			Tmem108
		Tmem164			H13
		Gm6999			Zfhx2
		Prickle1			Zdhhc8
		Scn1b			Cnnm1
		Cnot1			Prickle1
		Gabra4			Peg3
		Jarid2			Ppp6r1
		Ptprn			Clk4
		Rasgef1b			Smg9
		Bves			Lncppara
		Acvr1			Ascc2
		Phc2			Pnmal2
		Commd10			Cyb5r4
		Gabrg2			Ice1
		Pou6f2			Nemf
		Arhgef26			Morc3
		Smad3			Brd4
		Ptpdc1			Dazap1
		Vdac1			Fam193a
		Arid5b			Sntg1
		Osbpl11			Ythdc2
		Kndc1			Ubp1
		Exoc5			Pura
		Flna			Per2
		Zfp318			Fam57b
		Lpin2			Edrf1
		Foxn2			Mef2c
		Ptprf			Cnst
		Slmap			Arid5b
		D630045J12Rik			Sun1
		Gm2115			Lrrc45
		Kdm1a			Hnrnpr
		Trak1			Scn2a
		Cdh22			Dctn1
		Fam129b			Ext2
		Scube1			Fnbp1
		Rbms1			Mau2
		Trak2			Tmem181a
		Adcy2			Slitrk5
		Msi2			Cdk9
		9630014M24Rik			Ankrd13c
		Fem1b			Zcchc8
		Dnajc1			Wipi2
		Plbd2			Foxn2
		Zfr			Pdlim7
		Cpeb3			Naa16
		Sema3a			Eml2
		E330009J07Rik			Adarb1
		Jakmip2			Trak1
		Rps6ka3			Ddx1
		Ndfip2			Cars
		Arhgef9			Grik5
		Srgap1			Pitpna
		Chchd3			Dyrk1a
		Lmo7			Msi2
		Tlk2			Ell
		Phf12			Ppil2
		Lin7a			Lrrcc1
		Sgsm2			Cep295
		Socs2			Brd2
		Fbln2			Arl3
		Atp6v1b2			Ddx55
		Cbfa2t2			Rsbn1l
		Fras1			Dnmbp
		Pappa			Ric1
		Cttnbp2nl			Dync1h1
		Taok1			Slc22a17
		Tesc			Stum
		Sorbs2os			Srsf7
		Reep1			Gnao1
		Grk3			Fbxw8
		Mpp7			Srsf1
		Ints7			Xrn2
		Npas2			Dtx3
		Plk2			Ccnl1
		Prrc2c			Tfdp1
		Nsd2			Fbxo34
		Arhgap33			Usp31
		Sec11a			Dync1li1
		Ecd			Ralbp1
		Gria3			Nap1l1
		Tulp4			Sgsm2
		Phf20l1			Rilpl1
		Mamld1			Ralgps2
		Map4k5			Elp1
		Cdk7			Brwd1
		Vxn			Zfp91
		Wdr44			Clstn3
		Cd47			Usp7
		Pum1			Cttn
		Mgat5			Eea1
		Gpcpd1			Stxbp1
		Pde2a			Shisal1
		Galnt14			Tax1bp1
		Ppargc1a			Clasrp
		Smurf2			Npas2
		Cacna1g			Snx3
		Lhfp			Slc8a3
		Nefm			Trappc10
		Inhba			Tulp4
		Far1			Noc2l
		Osbpl6			Kcnj9
		Nrn1			Bzw2
		Zfp804a			Rap1gap2
		Fndc3b			Cd47
		Acaca			Eif5b
		Itga11			Cul2
		Erc2			Hnrnpa1
		Ccny			Taok3
		Sec63			Pde2a
		Sf3b3			Trrap
		Fbxo38			Sf3b2
		Phf14			Ubtf
		Fnbp1l			Ddx17
		Coro1c			Nrn1
		Pdgfc			Cul4a
		Cntn5			Clk2
		Phyhd1			Zfp827
		Vapa			Tbc1d22b
		Vsnl1			Nlgn2
		Tgfbr2			Mast3
		Kdm4c			Hnrnpu
		Cdc42			Smpd4
		Acsl6			Igsf3
		Gab2			Cntn5
		Ppme1			Cdc42bpb
		Syndig1			Kctd3
		Zswim6			Ptpn1
		Hivep2			Usp16
		Usp53			Eprs
		Pcsk1			Frrs1l
		Ddhd1			Leng8
		Mfap3l			Ptms
		Rap1gds1			Nup88
		Mbd2			Slc25a3
		Kdm5b			Gnl3l
		Ncoa2			Plekhm3
		Rcor1			Sfmbt1
		Cat			Sugp1
		Lrrtm3			Hsp90aa1
		Pigk			Ypel3
		Psd3			Dnajb6
		0610010F05Rik			Rcor1
		Fhod3			Arnt
		Nr4a1			Arpc2
		Faxc			Arid2
		Dip2b			Adnp
		Cdk12			5031439G07Rik
		Zfp608			Ndrg3
		Numbl			Cbl
		Psmb2			Adgrl1
		Nf1			Srrt
		Patj			Ssrp1
		Pid1			Csnk1g2
		Ambra1			Ece2
		Usp14			Chd1
		Gm14636			Zbtb18
		Olfm2			Ehmt2
		Dlg1			Arhgap20
		Dcaf5			Pcdh11x
		Pcolce2			Homer1
		Pcdh11x			Anp32a
		Enah			Spire1
		Homer1			Ube2ql1
		Skil			Sema7a
		Gnb1			Syt11
		Lrrk2			Brsk1
		Lmna			Dnmt3a
		Pafah1b1			Stimate
		Cdyl2			Enc1
		Sema7a			Ide
		Cltc			Cbx6
		Cop1			Pmepa1
		Pabpc4			Map3k12
		Ywhab			Elovl6
		Mapk11			Kcnq1ot1
		Pmepa1			Ncald
		Syt12			Prpf3
		Lmtk2			Ptpn3
		Ncald			Knop1
		Nrf1			Phf21b
		A330015K06Rik			Usp48
		Ptpn3			Slc12a2
		Uhrf1bp1l			Spats2
		Phf21b			Galnt2
		Zfp948			Zcchc14
		Hunk			Hdgfl2
		Far2os1			Tspyl2
		Cit			Dhx36
		Ccsap			Dnaja1
		Clock			Cotl1
		Ago2			Prpf4b
		Vkorc1l1			Gcn1
		Fnip1			Acvr1b
		Zdhhc14			Pitpnm2
		Svil			Cstf3
		Grp			Csnk1e
		Zfc3h1			Ago2
		Cacna2d2			Adgrb2
		Penk			Madd
		Zfp536			Ankrd10
					Kdm2a
					Cep350
					Ajap1
					Zup1
					Bcar1
					Bcor
					Pxk
					Zfc3h1
					Tmem120b
					Arid1a
					Rapgef1
					Zfp536
					Sptan1
